# Supplementary material for: Identification of surface proteins in a clinical Staphylococcus haemolyticus isolate by bacterial surface shaving
Source: BMC Microbiol. 2020 Apr 7;20:80. doi: 10.1186/s12866-020-01778-8 (PMC7137321; doi:10.1186/s12866-020-01778-8)
Supplement: Supplementary file 1 — Additional file 1: Table S1. The cell surface shaving and LC-MS/MS analysis results identified 325 proteins with ≥ #2 peptide-spectrum matches (PSMs). [file 12866_2020_1778_MOESM1_ESM.xlsx]

## Sheet: SAMPLE INFO
Ratio Calculation:
---------------------------------------------------------------
==> Minimum Quan Value Detected = 599.1
==> Minimum Quan Value Used = 599.1
Experimental Bias:
---------------------------------------------------------------
Normalize On Protein Median
- Minimum Protein Count: = 20
==> Resulting Normalization Values:
126/(126+127_C+128_C): 0.235
127_C/(126+127_C+128_C): 0.390
127_N/(126+127_C+128_C): 0.250
128_C/(126+127_C+128_C): 0.361
128_N/(126+127_C+128_C): 0.241
129_N/(126+127_C+128_C): 0.490
Ratio Reporting:
---------------------------------------------------------------
126/(126+127_C+128_C)
127_C/(126+127_C+128_C)
127_N/(126+127_C+128_C)
128_C/(126+127_C+128_C)
128_N/(126+127_C+128_C)
129_N/(126+127_C+128_C)
SET1	1	2	5	3	4	7	TMT tag
sample	1783	1784	1785	1786	1787	1788
label	126	127C	128C	127N	128N	129N
volume	41/124	41/124	41/124	41/124	41/124	41/124
	01:01:00	01:02:00	01:03:00	02:01:00	02:02:00	02:03:00
Sample ID	Notes
1783	Exposure human cells	1 HaCaT + FACS
1784	Exposure human cells	2 HaCaT + FACS
1785	Exposure human cells	3 HaCaT + FACS
1786	Control	FACS
1787	Control	FACS
1788	Control	FACS

## Sheet: Protein results
Accession	Coverage [%]	# Peptides	# PSMs	# Unique Peptides	MW [kDa]	mean HaCaT	mean Control	log2FC HaCatT vs Control	FC HaCaT vs Control	p HaCaT vs Control	fdr HaCaT vs Control	Annotation summary	Summarized prediction of cellular destination	Psortb 3.0 Cellular destination	CELLO v2.5 Cellular destination	LocateP v2 Cellular destination	Summarized prediction of subcellular localization	LocateP v2 Pathway	LocateP v2 Subcellular localization	LocateP v2 Cleavage site	Seed ortholog EggNOG v5.0	Best tax lvl EggNOG v5.0	Preferred name EggNOG v5.0	KEGG KO EggNOG v5.0	COG cat EggNOG v5.0	PHMMER v3.3 Reference proteomes	PHMMER v3.3 Swiss prot	PHMMER v3.3 PDB	PHMMER v3.3 Ensembl	Description Prokka annotation	Psortb 3.0 Protein	CELLO v2.5 Protein	LocateP v2 Protein	Description EggNOG v5.0	BLAST search	Accession	Score Mascot: Mascot	Abundance Ratio: (127N) / (126)	Abundance Ratio: (127C) / (126)	Abundance Ratio: (128N) / (126)	Abundance Ratio: (128C) / (126)	Abundance Ratio: (129N) / (126)	Abundance Ratio: (127N) / (127C)	Abundance Ratio: (128N) / (127C)	Abundance Ratio: (128C) / (127C)	Abundance Ratio: (129N) / (127C)	Abundance Ratio: (127N) / (128C)	Abundance Ratio: (128N) / (128C)	Abundance Ratio: (129N) / (128C)
ACAKHAOO_01150	11	1	4	1	22.7	-	-	-	-	-	-	Cell division protein SepF	Undefined	Unknown	Extracellular	Cytoplasmic	Undefined	No pathway	@Intracellular	No Cleavage Site	279808.SH1726	Staphylococcaceae	sepF	ko:K09772	D	Cell division protein SepF	Cell division protein SepF	CELL DIVISION PROTEIN SEPF	-	Cell division protein SepF	Cell division protein SepF	Cell division protein SepF	Cell division protein SepF	Cell division protein that is part of the divisome complex and is recruited early to the Z-ring. Probably stimulates Z-ring formation, perhaps through the cross-linking of FtsZ protofilaments. Its function overlaps with FtsA	-	ACAKHAOO_01150	82
ACAKHAOO_01782	6	2	3	2	43.6	118.733	62.4333	0.927337	1.90176	0.0151944	0.560052	S-adenosylmethionine synthase	Cytoplasmic	Cytoplasmic	Cytoplasmic	Cytoplasmic	Cytoplasmic	No pathway	@Intracellular	No Cleavage Site	279808.SH1139	Staphylococcaceae	metK	ko:K00789	H	S-adenosylmethionine synthase	S-adenosylmethionine synthase	S-ADENOSYLMETHIONINE SYNTHETASE	methionine adenosyltransferase II, alpha [Source:MGI Symbol;Acc:MGI:2443731]	S-adenosylmethionine synthase	S-adenosylmethionine synthase	S-adenosylmethionine synthase	S-adenosylmethionine synthase	Catalyzes the formation of S-adenosylmethionine (AdoMet) from methionine and ATP. The overall synthetic reaction is composed of two sequential steps, AdoMet formation and the subsequent tripolyphosphate hydrolysis which occurs prior to release of AdoMet from the enzyme	-	ACAKHAOO_01782	64	0.648	0.889	0.582	1.294	0.444	0.728	0.655	1.455	0.499	0.501	0.45	0.343
ACAKHAOO_01780	9	2	2	2	31.8	156.533	83.9333	0.899154	1.86497	0.595116	0.904944	Glyoxal reductase	Cytoplasmic	Cytoplasmic	Cytoplasmic	Cytoplasmic	Cytoplasmic	No pathway	@Intracellular	No Cleavage Site	279808.SH1141	Staphylococcaceae	ytbE		S	Aldo ket red domain containing protein	Glyoxal reductase	YvgN protein	aldo-keto reductase family 1, member B10 (aldose reductase) [Source:MGI Symbol;Acc:MGI:1915111]	Glyoxal reductase	Glyoxal reductase	Glyoxal reductase	Glyoxal reductase	aldo keto reductase	-	ACAKHAOO_01780	19	0.305	0.156	0.284	0.299	0.19	1.954	1.817	1.911	1.219	1.022	0.951	0.638
ACAKHAOO_00208	19	7	8	7	44.9	844.6	482.4	0.808038	1.75083	0.0461964	0.58301	DUF867 type protein	Surface	Unknown	Extracellular	Extracellular	Extracellular (SPI)	Sec-(SPI)	@Secretory (released) (with CS)	ENAYASTS	861530.ALOZ01000069_gene374	Staphylococcaceae	ymaC		S	Conserved domain protein	UPF0714 protein YmaC	Poly-gamma-glutamate hydrolase	-	hypothetical protein	hypothetical protein	hypothetical protein	hypothetical protein	Pfam:DUF867	DUF867 type protein [Staphylococcus haemolyticus]	ACAKHAOO_00208	144	0.534	1.315	0.487	0.881	0.804	0.406	0.37	0.67	0.612	0.606	0.552	0.913
ACAKHAOO_02015	15	2	7	2	24.6	293.833	183.2	0.681579	1.60389	0.0140622	0.560052	putative transglycosylase SceD	Surface	Extracellular	Extracellular	Membrane	Extracellular (SPI)	Sec-(SPI)	@N-terminally anchored (with CS)	GHADASEA	279808.SH0939	Staphylococcaceae	sceD		M	Transglycosylase	Probable transglycosylase SceD	-	-	putative transglycosylase SceD	putative transglycosylase SceD	putative transglycosylase SceD	putative transglycosylase SceD	Is able to cleave peptidoglycan and affects clumping and separation of bacterial cells	-	ACAKHAOO_02015	276	0.739	1.047	0.627	1.08	0.584	0.706	0.599	1.031	0.557	0.684	0.581	0.541
ACAKHAOO_02031	10	2	2	2	23.1	154.2	98.3	0.649539	1.56867	0.0164267	0.560052	Uracil phosphoribosyltransferase	Cytoplasmic	Cytoplasmic	Cytoplasmic	Cytoplasmic	Cytoplasmic	No pathway	@Intracellular	No Cleavage Site	279808.SH0923	Staphylococcaceae	upp	ko:K00761	F	Uracil phosphoribosyltransferase	Uracil phosphoribosyltransferase	URACIL PHOSPHORIBOSYLTRANSFERASE	-	Uracil phosphoribosyltransferase	Uracil phosphoribosyltransferase	Uracil phosphoribosyltransferase	Uracil phosphoribosyltransferase	Catalyzes the conversion of uracil and 5-phospho-alpha- D-ribose 1-diphosphate (PRPP) to UMP and diphosphate	-	ACAKHAOO_02031	47	0.669	0.909	0.599	0.873	0.505	0.736	0.659	0.961	0.556	0.766	0.686	0.579
ACAKHAOO_02139	44	3	3	3	6.6	298.667	190.633	0.647736	1.56671	0.17305	0.659951	50S ribosomal protein L30	Cytoplasmic	Cytoplasmic	Cytoplasmic	Cytoplasmic	Cytoplasmic	No pathway	@Intracellular	No Cleavage Site	279808.SH0820	Staphylococcaceae	rpmD	ko:K02907	J	50S ribosomal protein L30	50S ribosomal protein L30	50S ribosomal protein L30	Xenopus tropicalis mitochondrial ribosomal protein L30 (mrpl30), mRNA. [Source:RefSeq mRNA;Acc:NM_001016148]	50S ribosomal protein L30	50S ribosomal protein L30	50S ribosomal protein L30	50S ribosomal protein L30	Ribosomal protein L30	-	ACAKHAOO_02139	53	0.7	0.605	0.43	0.658	0.314	1.157	0.711	1.087	0.519	1.064	0.654	0.478
ACAKHAOO_00540	27	60	433	60	237.4	59893.1	38503.6	0.637398	1.55552	0.123181	0.623948	Serine-aspartate repeat-containing protein I / YSIRK-type signal peptide-containing protein	Surface	Cellwall	Extracellular	Cell Wall	Cell Wall (SPI)	Sec-(SPI)	@LPxTG Cell-wall anchored	Found LPxTG motif: LPDTG	176280.SE_2395	Staphylococcaceae	pelX	ko:K14192,ko:K14194,ko:K14201	M	Uncharacterized protein	Colossin-A	Uro-adherence factor A	-	Serine-aspartate repeat-containing protein I	Serine-aspartate repeat-containing protein I	Serine-aspartate repeat-containing protein I	Serine-aspartate repeat-containing protein I	protein which possibly mediates interactions of S.aureus with components of the extracellular matrix of higher eukaryotes	YSIRK-type signal peptide-containing protein, partial [Staphylococcus haemolyticus]	ACAKHAOO_00540	13232	0.798	1.775	0.855	1.242	0.929	0.45	0.482	0.7	0.523	0.643	0.689	0.748
ACAKHAOO_00454	17	3	6	3	24.3	342.967	221.933	0.627942	1.54536	0.0268866	0.58301	50S ribosomal protein L25	Cytoplasmic	Cytoplasmic	Cytoplasmic	Cytoplasmic	Cytoplasmic	No pathway	@Intracellular	No Cleavage Site	279808.SH2510	Staphylococcaceae	ctc	ko:K02897	J	50S ribosomal protein L25	50S ribosomal protein L25	50S ribosomal protein L25	-	50S ribosomal protein L25	50S ribosomal protein L25	50S ribosomal protein L25	50S ribosomal protein L25	This is one of the proteins that binds to the 5S RNA in the ribosome where it forms part of the central protuberance	-	ACAKHAOO_00454	192	0.805	1.197	0.731	1.073	0.58	0.673	0.611	0.897	0.485	0.75	0.681	0.54
ACAKHAOO_01033	26	25	54	25	148.7	2865.2	1959.63	0.548052	1.46211	0.038989	0.58301	Bifunctional autolysin	Surface	Extracellular	Extracellular	Extracellular	Extracellular (SPI)	Sec-(SPI)	@Secretory (released) (with CS)	QHAHAAEA	279808.SH1911	Staphylococcaceae	atl	ko:K01227,ko:K01447,ko:K13714	M	Mannosyl-glycoprotein endo-beta-N-acetylglucosamidase	Bifunctional autolysin	N-acetylmuramoyl-L-alanine amidase	-	Bifunctional autolysin	Bifunctional autolysin	Bifunctional autolysin	Bifunctional autolysin	the rest of the oligosaccharide is released intact. Cleaves the peptidoglycan connecting the daughter cells at the end of the cell division cycle, resulting in the separation of the two newly divided cells. Acts as an autolysin in penicillin-induced lysis (By similarity)	-	ACAKHAOO_01033	1392	0.88	1.369	0.744	1.282	0.873	0.643	0.544	0.937	0.638	0.686	0.581	0.681
ACAKHAOO_00906	27	2	4	2	7	405.333	278.767	0.540051	1.45402	0.305136	0.740814	UPF0337/hypothetical protein	Undefined	Unknown	Extracellular	Cytoplasmic	Undefined	No pathway	@Intracellular	No Cleavage Site	279808.SH2043	Staphylococcaceae	csbD		S	CsbD family protein	UPF0337 protein SH2043	-	-	hypothetical protein	hypothetical protein	hypothetical protein	hypothetical protein	Belongs to the UPF0337 (CsbD) family	MULTISPECIES: CsbD family protein [Staphylococcus]	ACAKHAOO_00906	65	0.777	0.474	0.412	0.727	0.324	1.638	0.869	1.532	0.684	1.069	0.567	0.446
ACAKHAOO_00250	16	3	4	3	32.8	257.367	183.6	0.487259	1.40178	0.043756	0.58301	TIR domain-containing protein	Cytoplasmic	Cytoplasmic	Cytoplasmic	Cytoplasmic	Cytoplasmic	No pathway	@Intracellular	No Cleavage Site	1159488.SEQMU2_12455	Staphylococcaceae			S	TIR domain-containing protein	Toll/interleukin-1 receptor-like protein	Putative uncharacterized protein	toll like receptor 4 [Source:NCBI gene;Acc:105007542]	hypothetical protein	hypothetical protein	hypothetical protein	hypothetical protein	TIR domain	-	ACAKHAOO_00250	139	0.76	0.902	0.71	1.178	0.727	0.843	0.788	1.307	0.806	0.645	0.603	0.617
ACAKHAOO_00947	11	1	2	1	21.7	81.9	58.7667	0.478865	1.39365	0.0323423	0.58301	Putative peptidyl-prolyl cis-trans isomerase	Cytoplasmic	Cytoplasmic	Cytoplasmic	Cytoplasmic	Cytoplasmic	No pathway	@Intracellular	No Cleavage Site	279808.SH1997	Staphylococcaceae	ppiB	ko:K01802,ko:K03768	O	Uncharacterized protein	Putative peptidyl-prolyl cis-trans isomerase	peptidylprolyl isomerase domain and WD repeat containing 1	-	Putative peptidyl-prolyl cis-trans isomerase	Putative peptidyl-prolyl cis-trans isomerase	Putative peptidyl-prolyl cis-trans isomerase	Putative peptidyl-prolyl cis-trans isomerase	PPIases accelerate the folding of proteins. It catalyzes the cis-trans isomerization of proline imidic peptide bonds in oligopeptides	-	ACAKHAOO_00947	26	0.864	1.057	0.753	1.122	0.664	0.817	0.712	1.061	0.628	0.77	0.671	0.592
ACAKHAOO_01672	5	3	6	3	48.8	500	364.3	0.456801	1.3725	0.0594282	0.58301	Trigger factor	Cytoplasmic	Cytoplasmic	Cytoplasmic	Cytoplasmic	Cytoplasmic	No pathway	@Intracellular	No Cleavage Site	279808.SH1250	Staphylococcaceae	tig	ko:K03545	D	Trigger factor	Trigger factor	Trigger factor	peptidyl-prolyl cis-trans isomerase FKBP9-like [Source:NCBI gene;Acc:109518384]	Trigger factor	Trigger factor	Trigger factor	Trigger factor	Involved in protein export. Acts as a chaperone by maintaining the newly synthesized protein in an open conformation. Functions as a peptidyl-prolyl cis-trans isomerase	-	ACAKHAOO_01672	82	1.012	1.208	0.793	1.356	0.792	0.838	0.656	1.122	0.655	0.746	0.585	0.584
ACAKHAOO_01263	6	3	4	3	56.2	282.733	207.367	0.447258	1.36345	0.252933	0.682251	Glycerol kinase	Cytoplasmic	Cytoplasmic	Cytoplasmic	Cytoplasmic	Cytoplasmic	No pathway	@Intracellular	No Cleavage Site	279808.SH1609	Staphylococcaceae	glpK	ko:K00864	F	Glycerol kinase	Glycerol kinase	Glycerol kinase	-	Glycerol kinase	Glycerol kinase	Glycerol kinase	Glycerol kinase	Key enzyme in the regulation of glycerol uptake and metabolism. Catalyzes the phosphorylation of glycerol to yield sn- glycerol 3-phosphate	-	ACAKHAOO_01263	77	1.063	0.92	0.871	1.59	0.641	1.155	0.946	1.728	0.697	0.668	0.548	0.403
ACAKHAOO_01487	7	3	3	3	49	181.333	133.033	0.446856	1.36307	0.0909672	0.586535	GTPase Der	Cytoplasmic	CytoplasmicMembrane	Cytoplasmic	Cytoplasmic	Cytoplasmic	No pathway	@Intracellular	No Cleavage Site	279808.SH1436	Staphylococcaceae	der	ko:K00058,ko:K03977	S	GTPase Der	GTPase Der	GTPase Der	GTP binding protein 3, mitochondrial [Source:ZFIN;Acc:ZDB-GENE-050522-335]	GTPase Der	GTPase Der	GTPase Der	GTPase Der	GTPase that plays an essential role in the late steps of ribosome biogenesis	-	ACAKHAOO_01487	28	0.76	0.8	0.796	1.157	0.614	0.95	0.995	1.447	0.767	0.656	0.688	0.53
ACAKHAOO_02231	5	2	2	2	31.9	115.833	85.6333	0.435806	1.35267	0.0312557	0.58301	putative oxidoreductase YghA	Cytoplasmic	Cytoplasmic	Cytoplasmic	Cytoplasmic	Cytoplasmic	No pathway	@Intracellular	No Cleavage Site	279808.SH0727	Staphylococcaceae			IQ	NAD(P)-dependent dehydrogenase	Uncharacterized oxidoreductase YhxD	oxidoreductase	-	putative oxidoreductase YghA	putative oxidoreductase YghA	putative oxidoreductase YghA	putative oxidoreductase YghA	COG1028 Dehydrogenases with different specificities (related to short-chain alcohol dehydrogenases)	-	ACAKHAOO_02231	45	0.702	0.848	0.738	0.887	0.582	0.828	0.871	1.046	0.686	0.792	0.833	0.656
ACAKHAOO_01648	29	3	4	3	10.4	197.9	146.733	0.431575	1.34871	0.276945	0.707931	50S ribosomal protein L27	Cytoplasmic	Cytoplasmic	Membrane	Cytoplasmic	Cytoplasmic	No pathway	@Intracellular	No Cleavage Site	279808.SH1275	Staphylococcaceae	rpmA	ko:K02899	J	50S ribosomal protein L27	50S ribosomal protein L27	50S ribosomal protein L27	mitochondrial ribosomal protein L27 [Source:ZFIN;Acc:ZDB-GENE-050522-129]	50S ribosomal protein L27	50S ribosomal protein L27	50S ribosomal protein L27	50S ribosomal protein L27	Belongs to the bacterial ribosomal protein bL27 family	-	ACAKHAOO_01648	66	1.01	0.783	0.543	0.923	0.454	1.289	0.693	1.178	0.58	1.094	0.588	0.492
ACAKHAOO_00522	4	3	6	3	105.6	172.367	127.933	0.430089	1.34732	0.054248	0.58301	Mannosylglucosyl-3-phosphoglycerate phosphatase	Surface	Cellwall	Extracellular	Cell Wall	Cell Wall (SPI)	Sec-(SPI)	@LPxTG Cell-wall anchored	Found LPxTG motif: LPNAG	279808.SH2452	Staphylococcaceae	sasH	ko:K11751	F	Bifunctional metallophosphatase/5'-nucleotidase	Trifunctional nucleotide phosphoesterase protein YfkN	5'-nucleotidase	5'-nucleotidase ecto [Source:NCBI gene;Acc:110081478]	Mannosylglucosyl-3-phosphoglycerate phosphatase	Mannosylglucosyl-3-phosphoglycerate phosphatase	Mannosylglucosyl-3-phosphoglycerate phosphatase	Mannosylglucosyl-3-phosphoglycerate phosphatase	COG0737 5'-nucleotidase 2',3'-cyclic phosphodiesterase and related esterases	MULTISPECIES: bifunctional metallophosphatase/5'-nucleotidase [Staphylococcus]	ACAKHAOO_00522	78	0.801	1.339	0.8	1.103	0.953	0.598	0.597	0.824	0.712	0.727	0.725	0.865
ACAKHAOO_02180	9	3	3	3	45.1	216.333	160.733	0.428587	1.34591	0.0503042	0.58301	Molybdopterin molybdenumtransferase	Cytoplasmic	Cytoplasmic	Cytoplasmic	Cytoplasmic	Cytoplasmic	No pathway	@Intracellular	No Cleavage Site	279808.SH0779	Staphylococcaceae	moeA	ko:K03750	H	Molybdopterin molybdenumtransferase	Molybdopterin molybdenumtransferase	Molybdenum cofactor biosynthesis protein	gephyrin [Source:NCBI gene;Acc:105017700]	Molybdopterin molybdenumtransferase	Molybdopterin molybdenumtransferase	Molybdopterin molybdenumtransferase	Molybdopterin molybdenumtransferase	Molybdopterin	-	ACAKHAOO_02180	111	0.673	0.843	0.64	0.78	0.635	0.799	0.76	0.926	0.754	0.863	0.821	0.814
ACAKHAOO_00748	15	9	10	9	80.1	667.233	497.733	0.422818	1.34054	0.0759204	0.58301	Ribonucleoside-diphosphate reductase subunit alpha 1	Cytoplasmic	Cytoplasmic	Cytoplasmic	Cytoplasmic	Cytoplasmic	No pathway	@Intracellular	No Cleavage Site	279808.SH2162	Staphylococcaceae	nrdE	ko:K00525	F	Ribonucleoside-diphosphate reductase	Ribonucleoside-diphosphate reductase subunit alpha	Ribonucleoside-diphosphate reductase	ribonucleotide reductase catalytic subunit M1 [Source:NCBI gene;Acc:109306869]	Ribonucleoside-diphosphate reductase subunit alpha 1	Ribonucleoside-diphosphate reductase subunit alpha 1	Ribonucleoside-diphosphate reductase subunit alpha 1	Ribonucleoside-diphosphate reductase subunit alpha 1	Provides the precursors necessary for DNA synthesis. Catalyzes the biosynthesis of deoxyribonucleotides from the corresponding ribonucleotides	-	ACAKHAOO_00748	213	0.748	0.727	0.62	0.924	0.61	1.028	0.852	1.27	0.839	0.81	0.671	0.66
ACAKHAOO_00546	49	38	188	38	257.1	13677.1	10226.6	0.419435	1.3374	0.20021	0.662001	Serine-aspartate repeat-containing protein I / C protein alpha-antigen	Surface	Cellwall	Extracellular	Cell Wall	Cell Wall (SPI)	Sec-(SPI)	@LPxTG Cell-wall anchored	Found LPxTG motif: LPDTG	279808.SH2426	Staphylococcaceae			K	Uncharacterized protein	Serine-aspartate repeat-containing protein I	Plasmodium falciparum recombinant shortened CSP	-	C protein alpha-antigen	C protein alpha-antigen	C protein alpha-antigen	C protein alpha-antigen	Rib/alpha-like repeat	adhesin [Staphylococcus haemolyticus]	ACAKHAOO_00546	5514	0.866	1.59	0.874	1.055	0.986	0.545	0.55	0.664	0.62	0.821	0.828	0.934
ACAKHAOO_01626	3	1	2	1	41.9	76.5667	57.7	0.408145	1.32698	0.0121258	0.560052	tRNA-specific 2-thiouridylase MnmA	Cytoplasmic	Cytoplasmic	Cytoplasmic	Cytoplasmic	Cytoplasmic	No pathway	@Intracellular	No Cleavage Site	279808.SH1298	Staphylococcaceae	mnmA	ko:K00566	J	tRNA-specific 2-thiouridylase MnmA	tRNA-specific 2-thiouridylase MnmA	Probable tRNA (5-methylaminomethyl-2-thiouridylate)-methyltransferase	tRNA 5-methylaminomethyl-2-thiouridylate methyltransferase [Source:Xenbase;Acc:XB-GENE-1010591]	tRNA-specific 2-thiouridylase MnmA	tRNA-specific 2-thiouridylase MnmA	tRNA-specific 2-thiouridylase MnmA	tRNA-specific 2-thiouridylase MnmA	Catalyzes the 2-thiolation of uridine at the wobble position (U34) of tRNA, leading to the formation of s(2)U34	-	ACAKHAOO_01626	19	0.793	0.978	0.721	0.934	0.681	0.811	0.738	0.955	0.696	0.849	0.772	0.729
ACAKHAOO_01821	25	3	4	3	22.3	438.567	333.633	0.394533	1.31452	0.00133262	0.287845	Glucosamine-6-phosphate deaminase	Cytoplasmic	Cytoplasmic	Cytoplasmic	Cytoplasmic	Cytoplasmic	No pathway	@Intracellular	No Cleavage Site	279808.SH1108	Staphylococcaceae	nagB	ko:K01057,ko:K02564	G	Glucosamine-6-phosphate isomerase	Glucosamine-6-phosphate deaminase	GLUCOSAMINE-6-PHOSPHATE DEAMINASE	-	Glucosamine-6-phosphate deaminase	Glucosamine-6-phosphate deaminase	Glucosamine-6-phosphate deaminase	Glucosamine-6-phosphate deaminase	Glucosamine-6-phosphate isomerase	-	ACAKHAOO_01821	55	0.793	1.068	0.777	1.086	0.83	0.743	0.727	1.017	0.777	0.73	0.715	0.764
ACAKHAOO_01647	6	2	2	2	47.2	96.9	77.1667	0.328519	1.25572	0.0764931	0.58301	GTPase Obg	Cytoplasmic	Cytoplasmic	Cytoplasmic	Cytoplasmic	Cytoplasmic	No pathway	@Intracellular	No Cleavage Site	279808.SH1277	Staphylococcaceae	obg	ko:K03979	S	GTPase Obg	GTPase Obg	SPO0B-associated GTP-binding protein	mitochondrial ribosome associated GTPase 2 [Source:HGNC Symbol;Acc:HGNC:16239]	GTPase Obg	GTPase Obg	GTPase Obg	GTPase Obg	An essential GTPase which binds GTP, GDP and possibly (p)ppGpp with moderate affinity, with high nucleotide exchange rates and a fairly low GTP hydrolysis rate. Plays a role in control of the cell cycle, stress response, ribosome biogenesis and in those bacteria that undergo differentiation, in morphogenesis control	-	ACAKHAOO_01647	33	0.844	0.864	0.646	0.944	0.747	0.976	0.747	1.092	0.864	0.894	0.684	0.792
ACAKHAOO_00080	7	5	6	5	116.8	132.833	106.9	0.313355	1.24259	0.142877	0.644781	Serine-aspartate repeat-containing protein D / YSIRK-type signal peptide-containing protein	Surface	Cellwall	Extracellular	Cell Wall	Cell Wall (SPI)	Sec-(SPI)	@LPxTG Cell-wall anchored	Found LPxTG motif: LPKSG	279808.SH0245	Staphylococcaceae		ko:K01077,ko:K11751	S	Uncharacterized protein	Mesenchyme-specific cell surface glycoprotein	-	-	Serine-aspartate repeat-containing protein D	Serine-aspartate repeat-containing protein D	Serine-aspartate repeat-containing protein D	Serine-aspartate repeat-containing protein D	amine dehydrogenase activity	MULTISPECIES: YSIRK-type signal peptide-containing protein [Staphylococcus]	ACAKHAOO_00080	93	0.907	1.352	0.811	1.092	1.054	0.671	0.6	0.808	0.779	0.831	0.743	0.965
ACAKHAOO_02087	4	2	2	2	38.5	173.8	140.267	0.309256	1.23907	0.307085	0.740814	Iron-sulfur cluster carrier protein	Cytoplasmic	CytoplasmicMembrane	Cytoplasmic	Cytoplasmic	Cytoplasmic	No pathway	@Intracellular	No Cleavage Site	279808.SH0875	Staphylococcaceae	mrp	ko:K03593	D	Iron-sulfur cluster carrier protein	Iron-sulfur cluster carrier protein	Nucleotide-binding protein	Xenopus tropicalis nucleotide binding protein-like (nubpl), mRNA. [Source:RefSeq mRNA;Acc:NM_001016573]	Iron-sulfur cluster carrier protein	Iron-sulfur cluster carrier protein	Iron-sulfur cluster carrier protein	Iron-sulfur cluster carrier protein	Binds and transfers iron-sulfur (Fe-S) clusters to target apoproteins. Can hydrolyze ATP	-	ACAKHAOO_02087	23	1.102	1.294	1.098	1.649	0.981	0.852	0.849	1.274	0.758	0.669	0.666	0.595
ACAKHAOO_02469	31	3	10	3	24.6	347	280.533	0.306763	1.23693	0.380044	0.79552	putative transglycosylase IsaA	Surface	Extracellular	Extracellular	Membrane	Extracellular (SPI)	Sec-(SPI)	@N-terminally anchored (with CS)	NSAHASES	279808.SH0486	Staphylococcaceae	isaA	ko:K21687	M	Transglycosylase	Probable transglycosylase IsaA	-	-	putative transglycosylase IsaA	putative transglycosylase IsaA	putative transglycosylase IsaA	putative transglycosylase IsaA	Is able to cleave peptidoglycan	-	ACAKHAOO_02469	574	0.705	1.386	0.691	0.92	1.277	0.509	0.499	0.664	0.921	0.766	0.751	1.388
ACAKHAOO_00516	60	20	112	20	43.1	11640.6	9506.27	0.292215	1.22452	0.0165566	0.560052	Elongation factor Tu	Cytoplasmic	Cytoplasmic	Cytoplasmic	Cytoplasmic	Cytoplasmic	No pathway	@Intracellular	No Cleavage Site	279808.SH2459	Staphylococcaceae	tuf	ko:K02358	J	Elongation factor Tu	Elongation factor Tu	Elongation Factor Tu	-	Elongation factor Tu	Elongation factor Tu	Elongation factor Tu	Elongation factor Tu	This protein promotes the GTP-dependent binding of aminoacyl-tRNA to the A-site of ribosomes during protein biosynthesis	-	ACAKHAOO_00516	3665	0.815	1.11	0.868	0.99	0.848	0.734	0.782	0.892	0.764	0.823	0.877	0.857
ACAKHAOO_01974	18	4	5	4	37	283.933	232.667	0.287288	1.22034	0.366367	0.779658	Ketol-acid reductoisomerase (NADP(+))	Cytoplasmic	Cytoplasmic	Cytoplasmic	Cytoplasmic	Cytoplasmic	No pathway	@Intracellular	No Cleavage Site	279808.SH0977	Staphylococcaceae	ilvC	ko:K00053	H	Ketol-acid reductoisomerase (NADP(+))	Ketol-acid reductoisomerase (NADP(+))	Ketol-acid reductoisomerase (NADP(+))	-	Ketol-acid reductoisomerase (NADP(+))	Ketol-acid reductoisomerase (NADP(+))	Ketol-acid reductoisomerase (NADP(+))	Ketol-acid reductoisomerase (NADP(+))	Involved in the biosynthesis of branched-chain amino acids (BCAA). Catalyzes an alkyl-migration followed by a ketol- acid reduction of (S)-2-acetolactate (S2AL) to yield (R)-2,3- dihydroxy-isovalerate. In the isomerase reaction, S2AL is rearranged via a Mg-dependent methyl migration to produce 3- hydroxy-3-methyl-2-ketobutyrate (HMKB). In the reductase reaction, this 2-ketoacid undergoes a metal-…	-	ACAKHAOO_01974	161	0.827	1.396	1.346	1.132	0.718	0.592	0.964	0.811	0.515	0.73	1.189	0.635
ACAKHAOO_01727	8	3	3	3	59.7	165.333	135.5	0.287085	1.22017	0.458661	0.815397	Formate--tetrahydrofolate ligase	Cytoplasmic	Cytoplasmic	Cytoplasmic	Cytoplasmic	Cytoplasmic	No pathway	@Intracellular	No Cleavage Site	279808.SH1190	Staphylococcaceae	fhs	ko:K01938	F	Formate--tetrahydrofolate ligase	Formate--tetrahydrofolate ligase	Formate--tetrahydrofolate ligase	C-1-tetrahydrofolate synthase, cytoplasmic-like [Source:NCBI gene;Acc:106952296]	Formate--tetrahydrofolate ligase	Formate--tetrahydrofolate ligase	Formate--tetrahydrofolate ligase	Formate--tetrahydrofolate ligase	Belongs to the formate--tetrahydrofolate ligase family	-	ACAKHAOO_01727	23	0.757	0.542	0.688	0.83	0.499	1.396	1.268	1.53	0.921	0.912	0.829	0.602
ACAKHAOO_01115	2	1	2	1	88.8	47.1333	39.1	0.269579	1.20546	0.253124	0.682251	Phenylalanine--tRNA ligase beta subunit	Cytoplasmic	Cytoplasmic	Cytoplasmic	Cytoplasmic	Cytoplasmic	No pathway	@Intracellular	No Cleavage Site	279808.SH1822	Staphylococcaceae	pheT	ko:K01890,ko:K06878	J	Phenylalanine--tRNA ligase beta subunit	Phenylalanine--tRNA ligase beta subunit	Phenylalanyl-tRNA synthetase beta chain	phenylalanyl-tRNA synthetase subunit beta [Source:NCBI gene;Acc:112922502]	Phenylalanine--tRNA ligase beta subunit	Phenylalanine--tRNA ligase beta subunit	Phenylalanine--tRNA ligase beta subunit	Phenylalanine--tRNA ligase beta subunit	Belongs to the phenylalanyl-tRNA synthetase beta subunit family. Type 1 subfamily	-	ACAKHAOO_01115	55	1.033	1.166	1.037	1.469	0.947	0.886	0.889	1.259	0.812	0.704	0.706	0.645
ACAKHAOO_02125	20	3	5	3	16.2	536.6	445.4	0.268745	1.20476	0.226015	0.667242	50S ribosomal protein L13	Undefined	Unknown	Extracellular	Cytoplasmic	Undefined	No pathway	@Intracellular	No Cleavage Site	279808.SH0835	Staphylococcaceae	rplM	ko:K02871	J	50S ribosomal protein L13	50S ribosomal protein L13	50S ribosomal protein L13	-	50S ribosomal protein L13	50S ribosomal protein L13	50S ribosomal protein L13	50S ribosomal protein L13	This protein is one of the early assembly proteins of the 50S ribosomal subunit, although it is not seen to bind rRNA by itself. It is important during the early stages of 50S assembly	-	ACAKHAOO_02125	112	1.034	1.27	0.781	0.921	0.834	0.814	0.615	0.725	0.656	1.123	0.848	0.905
ACAKHAOO_00551	12	2	3	2	22.5	139.333	115.867	0.266075	1.20253	0.063457	0.58301	3-hexulose-6-phosphate synthase	Cytoplasmic	Cytoplasmic	Cytoplasmic	Cytoplasmic	Cytoplasmic	No pathway	@Intracellular	No Cleavage Site	279808.SH2420	Staphylococcaceae	hxlA	ko:K08093	G	3-hexulose-6-phosphate synthase	3-hexulose-6-phosphate synthase	3-hexulose-6-phosphate synthase	-	3-hexulose-6-phosphate synthase	3-hexulose-6-phosphate synthase	3-hexulose-6-phosphate synthase	3-hexulose-6-phosphate synthase	Catalyzes the condensation of ribulose 5-phosphate with formaldehyde to form 3-hexulose 6-phosphate	-	ACAKHAOO_00551	72	0.78	0.897	0.782	0.822	0.699	0.87	0.872	0.917	0.779	0.949	0.951	0.85
ACAKHAOO_00291	29	8	16	8	42	657.767	547.567	0.264541	1.20125	0.0800913	0.58301	Beta sliding clamp	Cytoplasmic	Cytoplasmic	Cytoplasmic	Cytoplasmic	Cytoplasmic	No pathway	@Intracellular	No Cleavage Site	279808.SH0002	Staphylococcaceae	dnaN	ko:K02338	L	Beta sliding clamp	Beta sliding clamp	Beta sliding clamp,DNA mismatch repair protein MutL	-	Beta sliding clamp	Beta sliding clamp	Beta sliding clamp	Beta sliding clamp	Confers DNA tethering and processivity to DNA polymerases and other proteins. Acts as a clamp, forming a ring around DNA (a reaction catalyzed by the clamp-loading complex) which diffuses in an ATP-independent manner freely and bidirectionally along dsDNA. Initially characterized for its ability to contact the catalytic subunit of DNA polymerase III (Pol III), a complex, multichain enzyme respons…	-	ACAKHAOO_00291	349	0.883	0.881	0.822	1.027	0.716	1.002	0.933	1.165	0.812	0.86	0.801	0.697
ACAKHAOO_01903	15	6	9	6	52.9	540.733	450.4	0.26371	1.20056	0.270201	0.694803	Glutamyl-tRNA(Gln) amidotransferase subunit A	Cytoplasmic	Cytoplasmic	Cytoplasmic	Cytoplasmic	Cytoplasmic	No pathway	@Intracellular	No Cleavage Site	279808.SH1052	Staphylococcaceae	gatA	ko:K02433	J	Glutamyl-tRNA(Gln) amidotransferase subunit A	Glutamyl-tRNA(Gln) amidotransferase subunit A	Glutamyl-tRNA(Gln) amidotransferase subunit A	-	Glutamyl-tRNA(Gln) amidotransferase subunit A	Glutamyl-tRNA(Gln) amidotransferase subunit A	Glutamyl-tRNA(Gln) amidotransferase subunit A	Glutamyl-tRNA(Gln) amidotransferase subunit A	Allows the formation of correctly charged Gln-tRNA(Gln) through the transamidation of misacylated Glu-tRNA(Gln) in organisms which lack glutaminyl-tRNA synthetase. The reaction takes place in the presence of glutamine and ATP through an activated gamma-phospho-Glu-tRNA(Gln)	-	ACAKHAOO_01903	196	0.856	0.726	0.731	0.878	0.583	1.178	1.006	1.209	0.802	0.975	0.832	0.664
ACAKHAOO_00584	16	1	3	1	7.4	88.8	73.9667	0.263684	1.20054	0.697446	0.935704	Cold shock-like protein CspLA	Cytoplasmic	Cytoplasmic	Cytoplasmic	Cytoplasmic	Cytoplasmic	No pathway	@Intracellular	No Cleavage Site	279808.SH2398	Staphylococcaceae	cspC	ko:K03704	K	Uncharacterized protein	Cold shock-like protein CspC	Cold shock-like protein CspLA	-	Cold shock-like protein CspLA	Cold shock-like protein CspLA	Cold shock-like protein CspLA	Cold shock-like protein CspLA	COG1278 Cold shock proteins	-	ACAKHAOO_00584	106	0.936	0.488	0.731	1.208	0.579	1.918	1.498	2.476	1.188	0.775	0.605	0.48
ACAKHAOO_02001	5	2	4	2	40.2	201.2	169.967	0.243378	1.18376	0.0199275	0.560052	D-alanine--D-alanine ligase	Cytoplasmic	Cytoplasmic	Cytoplasmic	Cytoplasmic	Cytoplasmic	No pathway	@Intracellular	No Cleavage Site	279808.SH0954	Staphylococcaceae	ddl	ko:K01921	F	D-alanine--D-alanine ligase	D-alanine--D-alanine ligase	D-alanine-D-alanine ligase	carbamoyl-phosphate synthase 1 [Source:NCBI gene;Acc:100303765]	D-alanine--D-alanine ligase	D-alanine--D-alanine ligase	D-alanine--D-alanine ligase	D-alanine--D-alanine ligase	Belongs to the D-alanine--D-alanine ligase family	-	ACAKHAOO_02001	50	0.795	0.988	0.818	0.906	0.831	0.805	0.828	0.917	0.841	0.877	0.903	0.917
ACAKHAOO_00631	13	2	5	2	18.4	221.433	188.033	0.235884	1.17763	0.213369	0.662001	hypothetical protein	Surface	Unknown	Extracellular	Extracellular	Extracellular (SPI)	Sec-(SPI)	@Secretory (released) (with CS)	VNHAEAAS	279808.SH2285	Staphylococcaceae			-	Uncharacterized protein	-	-	-	hypothetical protein	hypothetical protein	hypothetical protein	hypothetical protein	-	MULTISPECIES: hypothetical protein [Staphylococcus]	ACAKHAOO_00631	72	1.018	1.306	0.912	1.001	0.879	0.779	0.698	0.767	0.673	1.016	0.911	0.878
ACAKHAOO_02092	3	1	3	1	45	176.767	150.133	0.235602	1.1774	0.613979	0.905708	putative uridylyltransferase	Cytoplasmic	Cytoplasmic	Cytoplasmic	Cytoplasmic	Cytoplasmic	No pathway	@Intracellular	No Cleavage Site	279808.SH0870	Staphylococcaceae	CP_1013	ko:K00972,ko:K11442	G	UDP-N-acetylglucosamine pyrophosphorylase	Probable uridylyltransferase SH0870	UDP-N-acetylglucosamine pyrophosphorylase	UDP-N-acetylglucosamine pyrophosphorylase 1 [Source:NCBI gene;Acc:103155176]	putative uridylyltransferase	putative uridylyltransferase	putative uridylyltransferase	putative uridylyltransferase	Uridylyltransferase	-	ACAKHAOO_02092	60	1.485	2.021	1.12	1.253	1.025	0.735	0.554	0.62	0.507	1.186	0.894	0.818
ACAKHAOO_00515	39	19	49	19	76.7	2445.67	2085.93	0.229535	1.17246	0.168653	0.659951	Elongation factor G	Cytoplasmic	Cytoplasmic	Cytoplasmic	Cytoplasmic	Cytoplasmic	No pathway	@Intracellular	No Cleavage Site	279808.SH2460	Staphylococcaceae	fusA	ko:K02355	J	Elongation factor G	Elongation factor G	ELONGATION FACTOR G	elongation factor G-2, chloroplastic-like [Source:NCBI gene;Acc:111652280]	Elongation factor G	Elongation factor G	Elongation factor G	Elongation factor G	Catalyzes the GTP-dependent ribosomal translocation step during translation elongation. During this step, the ribosome changes from the pre-translocational (PRE) to the post- translocational (POST) state as the newly formed A-site-bound peptidyl-tRNA and P-site-bound deacylated tRNA move to the P and E sites, respectively. Catalyzes the coordinated movement of the two tRNA molecules, the mRNA and…	-	ACAKHAOO_00515	1278	0.955	0.923	0.896	1.188	0.803	1.035	0.971	1.288	0.87	0.803	0.754	0.675
ACAKHAOO_02132	27	3	6	3	13.9	349.667	298.7	0.227283	1.17063	0.210342	0.662001	30S ribosomal protein S11	Cytoplasmic	Cytoplasmic	Cytoplasmic	Cytoplasmic	Cytoplasmic	No pathway	@Intracellular	No Cleavage Site	1034809.SLUG_07940	Staphylococcaceae	rpsK	ko:K02948	J	30S ribosomal protein S11	30S ribosomal protein S11	30S ribosomal protein S11	-	30S ribosomal protein S11	30S ribosomal protein S11	30S ribosomal protein S11	30S ribosomal protein S11	Located on the platform of the 30S subunit, it bridges several disparate RNA helices of the 16S rRNA. Forms part of the Shine-Dalgarno cleft in the 70S ribosome	-	ACAKHAOO_02132	127	0.832	0.836	0.681	1.005	0.914	0.995	0.814	1.202	1.093	0.828	0.678	0.91
ACAKHAOO_00909	8	2	4	2	28.3	356.7	306.4	0.219295	1.16416	0.315532	0.740814	Vegetative protein 296	Cytoplasmic	Cytoplasmic	Cytoplasmic	Cytoplasmic	Cytoplasmic	No pathway	@Intracellular	No Cleavage Site	279808.SH2039	Staphylococcaceae	sufC	ko:K09013	O	FeS assembly ATPase SufC	Vegetative protein 296	SufC protein	-	Vegetative protein 296	Vegetative protein 296	Vegetative protein 296	Vegetative protein 296	FeS assembly ATPase SufC	-	ACAKHAOO_00909	75	1.172	1.43	0.991	1.167	0.927	0.819	0.693	0.816	0.648	1.004	0.849	0.794
ACAKHAOO_00970	10	4	4	4	43.8	274.7	235.967	0.219274	1.16415	0.189507	0.662001	3-oxoacyl-[acyl-carrier-protein] synthase 2	Cytoplasmic	CytoplasmicMembrane	Cytoplasmic	Cytoplasmic	Cytoplasmic	No pathway	@Intracellular	No Cleavage Site	279808.SH1972	Staphylococcaceae	fabF	ko:K09458,ko:K14660	I	Acyl transferase domain-containing protein	3-oxoacyl-[acyl-carrier-protein] synthase 2	3-oxoacyl-[acyl-carrier-protein] synthase 2	-	3-oxoacyl-[acyl-carrier-protein] synthase 2	3-oxoacyl-[acyl-carrier-protein] synthase 2	3-oxoacyl-[acyl-carrier-protein] synthase 2	3-oxoacyl-[acyl-carrier-protein] synthase 2	Catalyzes the condensation reaction of fatty acid synthesis by the addition to an acyl acceptor of two carbons from malonyl-ACP	-	ACAKHAOO_00970	47	0.822	0.862	0.867	1.122	0.874	0.954	1.006	1.302	1.014	0.732	0.773	0.779
ACAKHAOO_00465	12	3	4	3	31.8	150.233	129.233	0.217227	1.1625	0.465741	0.821226	33 kDa chaperonin	Cytoplasmic	Cytoplasmic	Cytoplasmic	Cytoplasmic	Cytoplasmic	No pathway	@Intracellular	No Cleavage Site	279808.SH2498	Staphylococcaceae	hslO	ko:K04083	O	33 kDa chaperonin	33 kDa chaperonin	33 KDA CHAPERONIN	-	33 kDa chaperonin	33 kDa chaperonin	33 kDa chaperonin	33 kDa chaperonin	Redox regulated molecular chaperone. Protects both thermally unfolding and oxidatively damaged proteins from irreversible aggregation. Plays an important role in the bacterial defense system toward oxidative stress	-	ACAKHAOO_00465	82	0.862	0.745	0.855	1.23	0.843	1.157	1.147	1.651	1.131	0.701	0.695	0.685
ACAKHAOO_02019	9	3	4	3	45.2	271.3	233.433	0.216878	1.16222	0.0734034	0.58301	UDP-N-acetylglucosamine 1-carboxyvinyltransferase 1	Cytoplasmic	Cytoplasmic	Cytoplasmic	Cytoplasmic	Cytoplasmic	No pathway	@Intracellular	No Cleavage Site	279808.SH0935	Staphylococcaceae	murA	ko:K00790	M	UDP-N-acetylglucosamine 1-carboxyvinyltransferase 1	UDP-N-acetylglucosamine 1-carboxyvinyltransferase 2	UDP-N-acetylglucosamine 1-carboxyvinyltransferase 1	-	UDP-N-acetylglucosamine 1-carboxyvinyltransferase 1	UDP-N-acetylglucosamine 1-carboxyvinyltransferase 1	UDP-N-acetylglucosamine 1-carboxyvinyltransferase 1	UDP-N-acetylglucosamine 1-carboxyvinyltransferase 1	Belongs to the EPSP synthase family. MurA subfamily	-	ACAKHAOO_02019	80	0.912	1.009	0.928	1.154	0.881	0.904	0.92	1.144	0.873	0.791	0.804	0.763
ACAKHAOO_02515	12	6	10	6	59.7	482.467	416.9	0.210728	1.15727	0.401596	0.802043	Acetyl-coenzyme A synthetase	Cytoplasmic	Cytoplasmic	Cytoplasmic	Cytoplasmic	Cytoplasmic	No pathway	@Intracellular	No Cleavage Site	279808.SH0436	Staphylococcaceae	acsA	ko:K01895,ko:K01896	I	Amino acid adenylation domain-containing protein	Uncharacterized acyl--CoA ligase YtcI	AMP-binding protein	-	Acetyl-coenzyme A synthetase	Acetyl-coenzyme A synthetase	Acetyl-coenzyme A synthetase	Acetyl-coenzyme A synthetase	COG0365 Acyl-coenzyme A synthetases AMP-(fatty) acid ligases	-	ACAKHAOO_02515	193	0.945	0.893	1.021	1.35	0.836	1.058	1.143	1.511	0.936	0.7	0.757	0.619
ACAKHAOO_02143	23	3	4	3	14.8	287.267	249.067	0.205859	1.15337	0.193859	0.662001	30S ribosomal protein S8	Cytoplasmic	Cytoplasmic	Cytoplasmic	Cytoplasmic	Cytoplasmic	No pathway	@Intracellular	No Cleavage Site	279808.SH0816	Staphylococcaceae	rpsH	ko:K02994	J	30S ribosomal protein S8	30S ribosomal protein S8	30S ribosomal protein S8	-	30S ribosomal protein S8	30S ribosomal protein S8	30S ribosomal protein S8	30S ribosomal protein S8	One of the primary rRNA binding proteins, it binds directly to 16S rRNA central domain where it helps coordinate assembly of the platform of the 30S subunit	-	ACAKHAOO_02143	63	0.776	0.851	0.843	0.801	0.68	0.912	0.991	0.941	0.8	0.968	1.052	0.849
ACAKHAOO_01220	8	2	5	2	28.4	230.1	199.6	0.205149	1.15281	0.627058	0.907187	Uridylate kinase	Cytoplasmic	Unknown	Cytoplasmic	Cytoplasmic	Cytoplasmic	No pathway	@Intracellular	No Cleavage Site	279808.SH1656	Staphylococcaceae	pyrH	ko:K09903	F	Uridylate kinase	Uridylate kinase	uridylate kinase	-	Uridylate kinase	Uridylate kinase	Uridylate kinase	Uridylate kinase	Catalyzes the reversible phosphorylation of UMP to UDP	-	ACAKHAOO_01220	64	1.131	0.76	1.054	1.449	0.599	1.489	1.387	1.908	0.788	0.78	0.727	0.413
ACAKHAOO_01028	10	4	6	4	30.4	412.633	358.1	0.204498	1.15229	0.422662	0.80792	1,4-dihydroxy-2-naphthoyl-CoA synthase	Cytoplasmic	Cytoplasmic	Cytoplasmic	Cytoplasmic	Cytoplasmic	No pathway	@Intracellular	No Cleavage Site	279808.SH1917	Staphylococcaceae	menB	ko:K01661	H	1,4-dihydroxy-2-naphthoyl-CoA synthase	1,4-dihydroxy-2-naphthoyl-CoA synthase	NAPHTHOATE SYNTHASE	enoyl-CoA hydratase, short chain 1 [Source:HGNC Symbol;Acc:HGNC:3151]	1,4-dihydroxy-2-naphthoyl-CoA synthase	1,4-dihydroxy-2-naphthoyl-CoA synthase	1,4-dihydroxy-2-naphthoyl-CoA synthase	1,4-dihydroxy-2-naphthoyl-CoA synthase	Converts o-succinylbenzoyl-CoA (OSB-CoA) to 1,4- dihydroxy-2-naphthoyl-CoA (DHNA-CoA)	-	ACAKHAOO_01028	37	0.959	0.778	0.847	1.199	0.778	1.232	1.089	1.542	1	0.799	0.706	0.649
ACAKHAOO_02055	10	3	4	3	44.1	128.867	112.367	0.197665	1.14684	0.0741574	0.58301	Phosphopentomutase	Cytoplasmic	Cytoplasmic	Cytoplasmic	Cytoplasmic	Cytoplasmic	No pathway	@Intracellular	No Cleavage Site	279808.SH0899	Staphylococcaceae	deoB	ko:K01839	G	Phosphopentomutase	Phosphopentomutase	Phosphopentomutase	macrophage mannose receptor 1-like [Source:NCBI gene;Acc:108278652]	Phosphopentomutase	Phosphopentomutase	Phosphopentomutase	Phosphopentomutase	Phosphotransfer between the C1 and C5 carbon atoms of pentose	-	ACAKHAOO_02055	81	0.775	0.932	0.884	0.993	0.892	0.831	0.948	1.065	0.957	0.78	0.89	0.899
ACAKHAOO_02073	25	12	18	12	65.9	919.1	805	0.191233	1.14174	0.439946	0.812209	Glutamine--fructose-6-phosphate aminotransferase [isomerizing]	Cytoplasmic	Cytoplasmic	Cytoplasmic	Cytoplasmic	Cytoplasmic	No pathway	@Intracellular	No Cleavage Site	279808.SH0880	Staphylococcaceae	glmS	ko:K00820	M	Glutamine--fructose-6-phosphate aminotransferase [isomerizing]	Glutamine--fructose-6-phosphate aminotransferase [isomerizing]	Glutamine--fructose-6-phosphate aminotransferase [isomerizing]	-	Glutamine--fructose-6-phosphate aminotransferase [isomerizing]	Glutamine--fructose-6-phosphate aminotransferase [isomerizing]	Glutamine--fructose-6-phosphate aminotransferase [isomerizing]	Glutamine--fructose-6-phosphate aminotransferase [isomerizing]	Catalyzes the first step in hexosamine metabolism, converting fructose-6P into glucosamine-6P using glutamine as a nitrogen source	-	ACAKHAOO_02073	355	0.825	0.678	0.798	0.954	0.682	1.218	1.178	1.408	1.006	0.865	0.837	0.715
ACAKHAOO_00451	53	4	8	4	11.3	216.533	190.033	0.188337	1.13945	0.259097	0.682251	Putative septation protein SpoVG	Cytoplasmic	Cytoplasmic	Cytoplasmic	Cytoplasmic	Cytoplasmic	No pathway	@Intracellular	No Cleavage Site	279808.SH2513	Staphylococcaceae	spoVG	ko:K06412	D	Putative septation protein SpoVG	Putative septation protein SpoVG	Putative septation protein spoVG	-	Putative septation protein SpoVG	Putative septation protein SpoVG	Putative septation protein SpoVG	Putative septation protein SpoVG	Could be involved in septation	-	ACAKHAOO_00451	128	0.918	0.894	0.77	0.82	0.693	1.027	0.862	0.918	0.776	1.119	0.939	0.845
ACAKHAOO_01153	14	2	5	2	26	217.967	191.633	0.185759	1.13742	0.29333	0.736736	Septum site-determining protein DivIVA / Cell division protein DivIVA	Cytoplasmic	Unknown	Cytoplasmic	Cytoplasmic	Cytoplasmic	No pathway	@Intracellular	No Cleavage Site	279808.SH1723	Staphylococcaceae	divIVA	ko:K04074	D	Cell division protein DivIVA	Septum site-determining protein DivIVA	SEPTUM SITE-DETERMINING PROTEIN DIVIVA	-	Septum site-determining protein DivIVA	Septum site-determining protein DivIVA	Septum site-determining protein DivIVA	Septum site-determining protein DivIVA	initiation protein	-	ACAKHAOO_01153	99	0.968	1.304	0.966	1.017	0.986	0.742	0.741	0.78	0.756	0.952	0.95	0.97
ACAKHAOO_00453	13	4	4	4	35.2	192.267	169.133	0.184948	1.13678	0.162132	0.659951	Ribose-phosphate pyrophosphokinase	Cytoplasmic	Cytoplasmic	Cytoplasmic	Cytoplasmic	Cytoplasmic	No pathway	@Intracellular	No Cleavage Site	279808.SH2511	Staphylococcaceae	prs	ko:K00948	F	Ribose-phosphate pyrophosphokinase	Ribose-phosphate pyrophosphokinase	PHOSPHORIBOSYL PYROPHOSPHATE SYNTHETASE	phosphoribosyl pyrophosphate synthetase 2 [Source:NCBI gene;Acc:101573220]	Ribose-phosphate pyrophosphokinase	Ribose-phosphate pyrophosphokinase	Ribose-phosphate pyrophosphokinase	Ribose-phosphate pyrophosphokinase	Involved in the biosynthesis of the central metabolite phospho-alpha-D-ribosyl-1-pyrophosphate (PRPP) via the transfer of pyrophosphoryl group from ATP to 1-hydroxyl of ribose-5-phosphate (Rib-5-P)	-	ACAKHAOO_00453	83	0.733	0.911	0.803	0.861	0.902	0.804	0.882	0.945	0.99	0.851	0.933	1.048
ACAKHAOO_02032	11	4	5	4	45.4	139.3	122.567	0.184629	1.13652	0.596619	0.904944	Serine hydroxymethyltransferase	Cytoplasmic	Cytoplasmic	Cytoplasmic	Cytoplasmic	Cytoplasmic	No pathway	@Intracellular	No Cleavage Site	279808.SH0922	Staphylococcaceae	glyA	ko:K00600	E	Serine hydroxymethyltransferase	Serine hydroxymethyltransferase	Serine hydroxymethyltransferase	serine hydroxymethyltransferase 1 [Source:NCBI gene;Acc:103264924]	Serine hydroxymethyltransferase	Serine hydroxymethyltransferase	Serine hydroxymethyltransferase	Serine hydroxymethyltransferase	Catalyzes the reversible interconversion of serine and glycine with tetrahydrofolate (THF) serving as the one-carbon carrier. This reaction serves as the major source of one-carbon groups required for the biosynthesis of purines, thymidylate, methionine, and other important biomolecules. Also exhibits THF- independent aldolase activity toward beta-hydroxyamino acids, producing glycine and aldehyd…	-	ACAKHAOO_02032	74	0.892	0.742	0.828	1.308	0.965	1.202	1.115	1.763	1.3	0.682	0.632	0.737
ACAKHAOO_01193	12	3	7	3	26.1	383.6	338.167	0.181868	1.13435	0.321834	0.751527	3-oxoacyl-[acyl-carrier-protein] reductase FabG	Cytoplasmic	Cytoplasmic	Cytoplasmic	Cytoplasmic	Cytoplasmic	No pathway	@Intracellular	No Cleavage Site	279808.SH1683	Staphylococcaceae			IQ	Short-chain type dehydrogenase/reductase	3-oxoacyl-[acyl-carrier-protein] reductase FabG	3-oxoacyl-[acyl-carrier-protein] reductase	-	3-oxoacyl-[acyl-carrier-protein] reductase FabG	3-oxoacyl-[acyl-carrier-protein] reductase FabG	3-oxoacyl-[acyl-carrier-protein] reductase FabG	3-oxoacyl-[acyl-carrier-protein] reductase FabG	reductase	-	ACAKHAOO_01193	89	1.021	0.954	0.942	1.097	0.727	1.07	0.987	1.15	0.761	0.931	0.859	0.662
ACAKHAOO_00913	19	9	14	9	52.5	1726.17	1522.77	0.180877	1.13357	0.143285	0.644781	FeS cluster assembly protein SufB / UPF0051	Cytoplasmic	Unknown	Cytoplasmic	Cytoplasmic	Cytoplasmic	No pathway	@Intracellular	No Cleavage Site	279808.SH2035	Staphylococcaceae	sufB	ko:K07033,ko:K09014	O	Fe-S cluster assembly protein SufB	UPF0051 protein SH2035	FeS cluster assembly protein SufB	-	hypothetical protein	hypothetical protein	hypothetical protein	hypothetical protein	assembly protein SufB	Fe-S cluster assembly protein SufB [Staphylococcus haemolyticus]	ACAKHAOO_00913	213	0.852	0.932	0.754	0.829	0.831	0.913	0.809	0.89	0.891	1.027	0.909	1.001
ACAKHAOO_00279	14	2	2	2	16.4	90.5667	80.6333	0.167604	1.12319	0.52897	0.875537	50S ribosomal protein L9	Cytoplasmic	Cytoplasmic	Cytoplasmic	Cytoplasmic	Cytoplasmic	No pathway	@Intracellular	No Cleavage Site	279808.SH0014	Staphylococcaceae	rplI	ko:K02939	J	50S ribosomal protein L9	50S ribosomal protein L9	RIBOSOMAL PROTEIN L9	-	50S ribosomal protein L9	ribosomal protein L9	50S ribosomal protein L9	50S ribosomal protein L9	Binds to the 23S rRNA	-	ACAKHAOO_00279	42	1.019	0.773	0.767	0.839	0.539	1.319	0.993	1.086	0.698	1.214	0.914	0.643
ACAKHAOO_00513	15	2	4	2	15.3	462.3	412.5	0.164435	1.12073	0.362378	0.779106	30S ribosomal protein S12	Cytoplasmic	Cytoplasmic	Extracellular	Cytoplasmic	Cytoplasmic	No pathway	@Intracellular	No Cleavage Site	279808.SH2462	Staphylococcaceae	rpsL	ko:K02950	J	30S ribosomal protein S12	30S ribosomal protein S12	30S ribosomal protein S12	-	30S ribosomal protein S12	30S ribosomal protein S12	30S ribosomal protein S12	30S ribosomal protein S12	Interacts with and stabilizes bases of the 16S rRNA that are involved in tRNA selection in the A site and with the mRNA backbone. Located at the interface of the 30S and 50S subunits, it traverses the body of the 30S subunit contacting proteins on the other side and probably holding the rRNA structure together. The combined cluster of proteins S8, S12 and S17 appears to hold together the shoulder…	-	ACAKHAOO_00513	84	0.766	0.825	0.698	0.736	0.821	0.929	0.846	0.892	0.995	1.041	0.948	1.115
ACAKHAOO_01231	15	10	12	10	78.7	616.033	549.933	0.163752	1.1202	0.663362	0.914215	Translation initiation factor IF-2	Cytoplasmic	Cytoplasmic	Cytoplasmic	Cytoplasmic	Cytoplasmic	No pathway	@Intracellular	No Cleavage Site	279808.SH1645	Staphylococcaceae	infB	ko:K02519	J	Translation initiation factor IF-2	Translation initiation factor IF-2	Translation initiation factor IF-2	-	Translation initiation factor IF-2	Translation initiation factor IF-2	Translation initiation factor IF-2	Translation initiation factor IF-2	One of the essential components for the initiation of protein synthesis. Protects formylmethionyl-tRNA from spontaneous hydrolysis and promotes its binding to the 30S ribosomal subunits. Also involved in the hydrolysis of GTP during the formation of the 70S ribosomal complex	-	ACAKHAOO_01231	195	0.911	0.746	0.853	1.342	0.993	1.22	1.143	1.798	1.331	0.679	0.635	0.74
ACAKHAOO_00749	9	2	6	2	37.4	147.933	132.667	0.157141	1.11508	0.430867	0.809281	Ribonucleoside-diphosphate reductase subunit beta	Cytoplasmic	Cytoplasmic	Cytoplasmic	Cytoplasmic	Cytoplasmic	No pathway	@Intracellular	No Cleavage Site	279808.SH2161	Staphylococcaceae	nrdF	ko:K00526	F	Ribonucleoside-diphosphate reductase 2, beta subunit	Ribonucleoside-diphosphate reductase subunit beta	RIBONUCLEOSIDE-DIPHOSPHATE REDUCTASE SUBUNIT BETA	ribonucleotide reductase M2 polypeptide [Source:ZFIN;Acc:ZDB-GENE-990415-25]	Ribonucleoside-diphosphate reductase subunit beta	Ribonucleoside-diphosphate reductase subunit beta	Ribonucleoside-diphosphate reductase subunit beta	Ribonucleoside-diphosphate reductase subunit beta	reductase, beta subunit	-	ACAKHAOO_00749	159	0.856	0.765	0.928	1.028	0.72	1.118	1.214	1.343	0.941	0.833	0.904	0.701
ACAKHAOO_02147	12	2	3	2	13.1	490.933	440.7	0.15573	1.11399	0.0544503	0.58301	50S ribosomal protein L14	Cytoplasmic	Cytoplasmic	Cytoplasmic	Cytoplasmic	Cytoplasmic	No pathway	@Intracellular	No Cleavage Site	1194526.A284_03365	Staphylococcaceae	rplN	ko:K02874	J	50S ribosomal protein L14	50S ribosomal protein L14	50S ribosomal protein L14	-	50S ribosomal protein L14	50S ribosomal protein L14	50S ribosomal protein L14	50S ribosomal protein L14	Binds to 23S rRNA. Forms part of two intersubunit bridges in the 70S ribosome	-	ACAKHAOO_02147	50	0.908	1.06	0.885	0.958	0.916	0.857	0.835	0.904	0.865	0.948	0.924	0.957
ACAKHAOO_01708	9	1	2	1	18.3	66.6333	59.9333	0.152885	1.11179	0.362501	0.779106	Thiol peroxidase	Cytoplasmic	Unknown	Cytoplasmic	Cytoplasmic	Cytoplasmic	No pathway	@Intracellular	No Cleavage Site	279808.SH1212	Staphylococcaceae	tpx	ko:K11065	O	Thiol peroxidase	Thiol peroxidase	Probable thiol peroxidase	peroxiredoxin 3 [Source:NCBI gene;Acc:101334941]	Thiol peroxidase	Thiol peroxidase	Thiol peroxidase	Thiol peroxidase	Thiol-specific peroxidase that catalyzes the reduction of hydrogen peroxide and organic hydroperoxides to water and alcohols, respectively. Plays a role in cell protection against oxidative stress by detoxifying peroxides	-	ACAKHAOO_01708	102	1.106	1.103	1.042	1.197	0.821	1.003	0.945	1.086	0.745	0.923	0.87	0.686
ACAKHAOO_02145	51	7	9	7	20.3	707.267	637.233	0.150433	1.1099	0.325038	0.754927	50S ribosomal protein L5	Cytoplasmic	Cytoplasmic	Cytoplasmic	Cytoplasmic	Cytoplasmic	No pathway	@Intracellular	No Cleavage Site	279808.SH0814	Staphylococcaceae	rplE	ko:K02931	J	50S ribosomal protein L5	50S ribosomal protein L5	50S ribosomal protein L5	-	50S ribosomal protein L5	50S ribosomal protein L5	50S ribosomal protein L5	50S ribosomal protein L5	This is 1 of the proteins that binds and probably mediates the attachment of the 5S RNA into the large ribosomal subunit, where it forms part of the central protuberance. In the 70S ribosome it contacts protein S13 of the 30S subunit (bridge B1b), connecting the 2 subunits	-	ACAKHAOO_02145	244	0.913	0.974	0.752	0.798	0.832	0.937	0.772	0.819	0.854	1.144	0.943	1.043
ACAKHAOO_01921	30	8	10	8	34.2	537.7	485.267	0.148024	1.10805	0.381187	0.79552	putative manganese-dependent inorganic pyrophosphatase	Cytoplasmic	Cytoplasmic	Cytoplasmic	Cytoplasmic	Cytoplasmic	No pathway	@Intracellular	No Cleavage Site	279808.SH1034	Staphylococcaceae	ppaC	ko:K15986	C	Probable manganese-dependent inorganic pyrophosphatase	Probable manganese-dependent inorganic pyrophosphatase	Probable manganese-dependent inorganic pyrophosphatase	prune exopolyphosphatase 1 [Source:NCBI gene;Acc:102208087]	putative manganese-dependent inorganic pyrophosphatase	putative manganese-dependent inorganic pyrophosphatase	putative manganese-dependent inorganic pyrophosphatase	putative manganese-dependent inorganic pyrophosphatase	Inorganic pyrophosphatase	-	ACAKHAOO_01921	180	0.928	0.854	0.959	1.041	0.726	1.087	1.123	1.22	0.85	0.891	0.921	0.697
ACAKHAOO_02412	10	4	6	4	54.1	234.7	212.2	0.145393	1.10603	0.243644	0.67041	Putative aldehyde dehydrogenase AldA	Cytoplasmic	Cytoplasmic	Cytoplasmic	Cytoplasmic	Cytoplasmic	No pathway	@Intracellular	No Cleavage Site	279808.SH0547	Staphylococcaceae	aldA	ko:K00128	C	Putative aldehyde dehydrogenase AldA	Putative aldehyde dehydrogenase AldA	Aldehyde dehydrogenase	Xenopus tropicalis aldehyde dehydrogenase 16 family member A1 (aldh16a1), mRNA. [Source:RefSeq mRNA;Acc:NM_001045624]	Putative aldehyde dehydrogenase AldA	Putative aldehyde dehydrogenase AldA	Putative aldehyde dehydrogenase AldA	Putative aldehyde dehydrogenase AldA	Belongs to the aldehyde dehydrogenase family	-	ACAKHAOO_02412	105	0.879	0.824	0.855	0.933	0.759	1.066	1.037	1.131	0.921	0.942	0.917	0.814
ACAKHAOO_01486	7	3	4	3	36.2	193.067	174.7	0.144219	1.10513	0.445251	0.813385	Glycerol-3-phosphate dehydrogenase [NAD(P)+]	Cytoplasmic	Cytoplasmic	Cytoplasmic	Membrane	Cytoplasmic	Sec-(SPI)	@N-terminally anchored (with CS)	NVLAENGH	279808.SH1437	Staphylococcaceae	gpsA	ko:K00057	I	Glycerol-3-phosphate dehydrogenase [NAD(P)+]	Glycerol-3-phosphate dehydrogenase [NAD(P)+]	glycerol-3-phosphate dehydrogenase	-	Glycerol-3-phosphate dehydrogenase [NAD(P)+]	Glycerol-3-phosphate dehydrogenase [NAD(P)+]	Glycerol-3-phosphate dehydrogenase [NAD(P)+]	Glycerol-3-phosphate dehydrogenase [NAD(P)+]	Glycerol-3-phosphate dehydrogenase	-	ACAKHAOO_01486	74	0.942	0.77	0.802	1.038	0.797	1.224	1.042	1.348	1.035	0.908	0.773	0.768
ACAKHAOO_00910	8	3	6	3	48.2	443.267	401.533	0.142655	1.10393	0.230343	0.667242	Fe-S cluster assembly protein	Cytoplasmic	Unknown	Cytoplasmic	Cytoplasmic	Cytoplasmic	No pathway	@Intracellular	No Cleavage Site	279808.SH2038	Staphylococcaceae	sufD	ko:K07033,ko:K09015	O	Fe-S cluster assembly protein SufD	FeS cluster assembly protein SufD	FeS cluster assembly protein SufB	-	hypothetical protein	hypothetical protein	hypothetical protein	hypothetical protein	assembly protein SufD	MULTISPECIES: Fe-S cluster assembly protein SufD [Staphylococcus]	ACAKHAOO_00910	79	1.027	1.165	1.056	1.117	0.889	0.882	0.907	0.958	0.763	0.92	0.946	0.796
ACAKHAOO_01543	5	2	4	2	49.7	150.633	136.633	0.140732	1.10246	0.603125	0.904944	putative glycine dehydrogenase (decarboxylating) subunit 1	Cytoplasmic	Cytoplasmic	Cytoplasmic	Cytoplasmic	Cytoplasmic	No pathway	@Intracellular	No Cleavage Site	279808.SH1380	Staphylococcaceae	gcvPA	ko:K00281,ko:K00282	E	Probable glycine dehydrogenase (decarboxylating) subunit 1	Probable glycine dehydrogenase (decarboxylating) subunit 1	glycine dehydrogenase (decarboxylating) subunit 1	glycine decarboxylase [Source:HGNC Symbol;Acc:HGNC:4313]	putative glycine dehydrogenase (decarboxylating) subunit 1	putative glycine dehydrogenase (decarboxylating) subunit 1	putative glycine dehydrogenase (decarboxylating) subunit 1	putative glycine dehydrogenase (decarboxylating) subunit 1	The glycine cleavage system catalyzes the degradation of glycine. The P protein binds the alpha-amino group of glycine through its pyridoxal phosphate cofactor	-	ACAKHAOO_01543	85	0.884	0.698	0.946	0.995	0.612	1.267	1.355	1.424	0.877	0.889	0.951	0.616
ACAKHAOO_00961	20	6	13	6	33.3	640.267	581.567	0.138728	1.10093	0.0576298	0.58301	fumarylacetoacetate hydrolase family protein	Cytoplasmic	Cytoplasmic	Cytoplasmic	Cytoplasmic	Cytoplasmic	No pathway	@Intracellular	No Cleavage Site	279808.SH1982	Staphylococcaceae	yisK		Q	FAA hydrolase family protein	Uncharacterized protein SH1982	5-oxopent-3-ene-1,2,5-tricarboxylate decarboxylase	fumarylacetoacetate hydrolase domain containing 2A [Source:HGNC Symbol;Acc:HGNC:24252]	putative protein	putative protein	putative protein	putative protein	COG0179 2-keto-4-pentenoate hydratase 2-oxohepta-3-ene-1,7-dioic acid hydratase (catechol pathway)	MULTISPECIES: fumarylacetoacetate hydrolase family protein [Staphylococcus]	ACAKHAOO_00961	300	0.949	1.071	0.983	1.037	0.891	0.886	0.917	0.968	0.832	0.916	0.948	0.859
ACAKHAOO_00955	2	1	2	1	49.6	167.633	152.733	0.134294	1.09756	0.795978	0.965646	Glucose-6-phosphate isomerase	Cytoplasmic	Cytoplasmic	Cytoplasmic	Cytoplasmic	Cytoplasmic	No pathway	@Intracellular	No Cleavage Site	279808.SH1988	Staphylococcaceae	pgi	ko:K01810	G	Glucose-6-phosphate isomerase	Glucose-6-phosphate isomerase	Glucose-6-phosphate isomerase	glucose-6-phosphate isomerase [Source:NCBI gene;Acc:108243355]	Glucose-6-phosphate isomerase	Glucose-6-phosphate isomerase	Glucose-6-phosphate isomerase	Glucose-6-phosphate isomerase	Belongs to the GPI family	-	ACAKHAOO_00955	35	0.775	0.559	0.797	1.009	0.769	1.387	1.426	1.807	1.376	0.768	0.789	0.762
ACAKHAOO_00508	47	6	16	6	12.7	1691.8	1541.57	0.134162	1.09745	0.57557	0.897304	50S ribosomal protein L7/L12	Cytoplasmic	Cytoplasmic	Cytoplasmic	Cytoplasmic	Cytoplasmic	No pathway	@Intracellular	No Cleavage Site	279808.SH2467	Staphylococcaceae	rplL	ko:K02935	J	Ribosomal protein L7/L12	50S ribosomal protein L7/L12	50S ribosomal protein L7/L12	-	50S ribosomal protein L7/L12	50S ribosomal protein L7/L12	50S ribosomal protein L7/L12	50S ribosomal protein L7/L12	Forms part of the ribosomal stalk which helps the ribosome interact with GTP-bound translation factors. Is thus essential for accurate translation	-	ACAKHAOO_00508	342	1.178	0.999	0.795	0.849	0.623	1.179	0.796	0.85	0.623	1.387	0.936	0.733
ACAKHAOO_02155	48	4	5	4	10.5	371.6	339.933	0.128499	1.09316	0.619752	0.907187	50S ribosomal protein L23	Cytoplasmic	Cytoplasmic	Cytoplasmic	Cytoplasmic	Cytoplasmic	No pathway	@Intracellular	No Cleavage Site	279808.SH0804	Staphylococcaceae	rplW	ko:K02892	J	50S ribosomal protein L23	50S ribosomal protein L23	50S ribosomal protein L23	-	50S ribosomal protein L23	50S ribosomal protein L23	50S ribosomal protein L23	50S ribosomal protein L23	One of the early assembly proteins it binds 23S rRNA. One of the proteins that surrounds the polypeptide exit tunnel on the outside of the ribosome. Forms the main docking site for trigger factor binding to the ribosome	-	ACAKHAOO_02155	39	0.89	0.664	0.665	0.755	0.658	1.341	1.002	1.138	0.991	1.178	0.88	0.871
ACAKHAOO_01146	45	13	34	13	41.3	3171	2908.87	0.124481	1.09012	0.305879	0.740814	Cell division protein FtsZ	Undefined	Unknown	Membrane	Cytoplasmic	Undefined	No pathway	@Intracellular	No Cleavage Site	279808.SH1729	Staphylococcaceae	ftsZ	ko:K03531	D	Cell division protein FtsZ	Cell division protein FtsZ	Cell division protein FtsZ	-	Cell division protein FtsZ	Cell division protein FtsZ	Cell division protein FtsZ	Cell division protein FtsZ	Essential cell division protein that forms a contractile ring structure (Z ring) at the future cell division site. The regulation of the ring assembly controls the timing and the location of cell division. One of the functions of the FtsZ ring is to recruit other cell division proteins to the septum to produce a new cell wall between the dividing cells. Binds GTP and shows GTPase activity	-	ACAKHAOO_01146	1028	0.92	1.095	0.894	0.887	0.922	0.84	0.817	0.811	0.842	1.037	1.007	1.039
ACAKHAOO_01737	10	2	3	2	21.5	109.9	101.1	0.120408	1.08704	0.822098	0.974996	Phenylalanine--tRNA ligase beta subunit	Cytoplasmic	Cytoplasmic	Cytoplasmic	Cytoplasmic	Cytoplasmic	No pathway	@Intracellular	No Cleavage Site	279808.SH1180	Staphylococcaceae	pheT	ko:K01890,ko:K06878	J	Phenylalanine--tRNA ligase beta subunit	Putative tRNA-binding protein YtpR	Putative tRNA-binding protein	-	Phenylalanine--tRNA ligase beta subunit	Phenylalanine--tRNA ligase beta subunit	Phenylalanine--tRNA ligase beta subunit	Phenylalanine--tRNA ligase beta subunit	Belongs to the phenylalanyl-tRNA synthetase beta subunit family. Type 1 subfamily	-	ACAKHAOO_01737	55	1.377	1.094	1.197	1.846	1.052	1.259	1.094	1.688	0.962	0.746	0.648	0.57
ACAKHAOO_00741	7	3	5	3	39.6	267.567	246.5	0.118311	1.08546	0.4432	0.813385	Histidinol-phosphate aminotransferase	Cytoplasmic	Cytoplasmic	Cytoplasmic	Cytoplasmic	Cytoplasmic	No pathway	@Intracellular	No Cleavage Site	279808.SH2169	Staphylococcaceae	hisC	ko:K00817	E	Histidinol-phosphate aminotransferase	Histidinol-phosphate aminotransferase	Histidinol-phosphate aminotransferase	-	Histidinol-phosphate aminotransferase	Histidinol-phosphate aminotransferase	Histidinol-phosphate aminotransferase	Histidinol-phosphate aminotransferase	Belongs to the class-II pyridoxal-phosphate-dependent aminotransferase family. Histidinol-phosphate aminotransferase subfamily	-	ACAKHAOO_00741	39	0.89	0.91	1.041	1.005	0.754	0.978	1.144	1.104	0.828	0.886	1.036	0.75
ACAKHAOO_00325	29	9	21	9	40.7	868.833	805.133	0.109852	1.07912	0.405864	0.802043	Ribosome-binding ATPase YchF	Cytoplasmic	Cytoplasmic	Cytoplasmic	Cytoplasmic	Cytoplasmic	No pathway	@Intracellular	No Cleavage Site	279808.SH2631	Staphylococcaceae	ychF	ko:K06942	J	Ribosome-binding ATPase YchF	Ribosome-binding ATPase YchF	YchF protein	-	Ribosome-binding ATPase YchF	Ribosome-binding ATPase YchF	Ribosome-binding ATPase YchF	Ribosome-binding ATPase YchF	ATPase that binds to both the 70S ribosome and the 50S ribosomal subunit in a nucleotide-independent manner	-	ACAKHAOO_00325	458	1.023	0.964	0.955	1.021	0.788	1.062	0.991	1.06	0.818	1.002	0.935	0.772
ACAKHAOO_01219	45	10	29	10	32.4	1571.7	1465.07	0.10136	1.07278	0.579979	0.897304	Elongation factor Ts	Cytoplasmic	Cytoplasmic	Cytoplasmic	Cytoplasmic	Cytoplasmic	No pathway	@Intracellular	No Cleavage Site	279808.SH1657	Staphylococcaceae	tsf	ko:K02357	J	Elongation factor Ts	Elongation factor Ts	Elongation factor Ts	-	Elongation factor Ts	Elongation factor Ts	Elongation factor Ts	Elongation factor Ts	Associates with the EF-Tu.GDP complex and induces the exchange of GDP to GTP. It remains bound to the aminoacyl-tRNA.EF- Tu.GTP complex up to the GTP hydrolysis stage on the ribosome	-	ACAKHAOO_01219	679	1.033	0.891	0.98	1.011	0.693	1.159	1.1	1.135	0.777	1.021	0.969	0.685
ACAKHAOO_00347	19	4	5	4	31	449.267	418.967	0.100737	1.07232	0.455646	0.813385	Aminoglycoside 3'-phosphotransferase	Cytoplasmic	Cytoplasmic	Cytoplasmic	Cytoplasmic	Cytoplasmic	No pathway	@Intracellular	No Cleavage Site	1005058.UMN179_01162	Pasteurellales	ymdC	ko:K00897,ko:K10673,ko:K19272,ko:K19299,ko:K19300	J	Aminoglycoside O-phosphotransferase APH(3')-IIIa	Aminoglycoside 3'-phosphotransferase	AMINOGLYCOSIDE 3'-PHOSPHOTRANSFERASE	-	Aminoglycoside 3'-phosphotransferase	Aminoglycoside 3'-phosphotransferase	Aminoglycoside 3'-phosphotransferase	Aminoglycoside 3'-phosphotransferase	Phosphotransferase enzyme family	-	ACAKHAOO_00347	101	0.911	0.794	0.808	0.942	0.833	1.147	1.017	1.185	1.048	0.968	0.857	0.884
ACAKHAOO_01165	3	3	4	3	117	243.9	227.733	0.0989443	1.07099	0.566555	0.897132	Carbamoyl-phosphate synthase large chain	Cytoplasmic	Cytoplasmic	Cytoplasmic	Cytoplasmic	Cytoplasmic	No pathway	@Intracellular	No Cleavage Site	279808.SH1711	Staphylococcaceae	carB	ko:K01955	F	Carbamoyl-phosphate synthase large chain	Carbamoyl-phosphate synthase large chain	CARBAMOYL-PHOSPHATE SYNTHASE	carbamoyl-phosphate synthase 1 [Source:NCBI gene;Acc:105863911]	Carbamoyl-phosphate synthase large chain	Carbamoyl-phosphate synthase large chain	Carbamoyl-phosphate synthase large chain	Carbamoyl-phosphate synthase large chain	Carbamoyl-phosphate synthetase ammonia chain	-	ACAKHAOO_01165	59	1.117	1.101	1.121	1.148	0.796	1.015	1.018	1.043	0.723	0.973	0.976	0.693
ACAKHAOO_00657	3	1	3	1	40.9	168.067	157.3	0.0955149	1.06845	0.962054	0.997689	Putative glycosyltransferase TagX	Cytoplasmic	Cytoplasmic	Cytoplasmic	Cytoplasmic	Cytoplasmic	No pathway	@Intracellular	No Cleavage Site	279808.SH2256	Staphylococcaceae	tagX	ko:K20444	S	Teichoic acid biosynthesis protein	Putative glycosyltransferase TagX	Putative glycosyltransferase (GalT1)	-	Putative glycosyltransferase TagX	Putative glycosyltransferase TagX	Putative glycosyltransferase TagX	Putative glycosyltransferase TagX	teichoic acid biosynthesis protein	-	ACAKHAOO_00657	40	1.324	0.645	1.207	1.946	0.83	2.052	1.871	3.016	1.287	0.68	0.62	0.427
ACAKHAOO_01094	9	5	6	5	69.1	365.233	342.433	0.0929953	1.06658	0.470663	0.82653	GTP-binding protein TypA/BipA	Cytoplasmic	CytoplasmicMembrane	Cytoplasmic	Cytoplasmic	Cytoplasmic	No pathway	@Intracellular	No Cleavage Site	279808.SH1843	Staphylococcaceae	typA	ko:K06207	T	GTP-binding protein TypA	GTP-binding protein TypA/BipA homolog	GTP-binding protein TypA/BipA	-	GTP-binding protein TypA/BipA	GTP-binding protein TypA/BipA	GTP-binding protein TypA/BipA	GTP-binding protein TypA/BipA	GTP-binding protein TypA	-	ACAKHAOO_01094	89	1.012	0.889	0.843	0.928	0.786	1.139	0.949	1.044	0.884	1.091	0.908	0.846
ACAKHAOO_02587	17	2	2	2	19.3	105.5	99.6	0.0830254	1.05924	0.814748	0.974989	Immunodominant staphylococcal antigen B	Surface	Extracellular	Extracellular	Extracellular	Extracellular (SPI)	Sec-(SPI)	@Secretory (released) (with CS)	DTAHAATQ	279808.SH0362	Staphylococcaceae	isaB		-	Immunodominant staphylococcal antigen B	Immunodominant staphylococcal antigen B	-	-	Immunodominant staphylococcal antigen B	Immunodominant staphylococcal antigen B	Immunodominant staphylococcal antigen B	Immunodominant staphylococcal antigen B	-	-	ACAKHAOO_02587	62	1.166	0.541	1.072	2.353	1.439	2.154	1.98	4.346	2.658	0.496	0.456	0.612
ACAKHAOO_00507	20	4	6	4	17.8	446.267	421.5	0.0823734	1.05876	0.717816	0.945993	50S ribosomal protein L10	Cytoplasmic	Cytoplasmic	Cytoplasmic	Cytoplasmic	Cytoplasmic	No pathway	@Intracellular	No Cleavage Site	279808.SH2468	Staphylococcaceae	rplJ	ko:K02864,ko:K02935	J	50S ribosomal protein L10	50S ribosomal protein L10	50S ribosomal protein L10	-	50S ribosomal protein L10	50S ribosomal protein L10	50S ribosomal protein L10	50S ribosomal protein L10	Forms part of the ribosomal stalk, playing a central role in the interaction of the ribosome with GTP-bound translation factors	-	ACAKHAOO_00507	76	1.404	1.408	1.132	1.208	0.879	0.997	0.804	0.858	0.624	1.163	0.937	0.728
ACAKHAOO_00288	5	4	5	4	72.7	321.2	304	0.0794006	1.05658	0.717736	0.945993	DNA gyrase subunit B	Cytoplasmic	Cytoplasmic	Cytoplasmic	Cytoplasmic	Cytoplasmic	No pathway	@Intracellular	No Cleavage Site	279808.SH0005	Staphylococcaceae	gyrB	ko:K02470,ko:K02622	L	DNA gyrase subunit B	DNA gyrase subunit B	DNA gyrase subunit B,DNA gyrase subunit A	-	DNA gyrase subunit B	DNA gyrase subunit B	DNA gyrase subunit B	DNA gyrase subunit B	A type II topoisomerase that negatively supercoils closed circular double-stranded (ds) DNA in an ATP-dependent manner to modulate DNA topology and maintain chromosomes in an underwound state. Negative supercoiling favors strand separation, and DNA replication, transcription, recombination and repair, all of which involve strand separation. Also able to catalyze the interconversion of other topol…	-	ACAKHAOO_00288	57	0.848	0.733	0.783	1.01	0.965	1.157	1.069	1.378	1.317	0.84	0.775	0.955
ACAKHAOO_02462	26	2	3	2	7.6	166.367	158.233	0.0723129	1.0514	0.788188	0.961856	Copper chaperone CopZ	Cytoplasmic	Cytoplasmic	Cytoplasmic	Cytoplasmic	Cytoplasmic	No pathway	@Intracellular	No Cleavage Site	279808.SH0495	Staphylococcaceae	copZ	ko:K07213	P	copper-transporting ATPase 1-like isoform X2	Copper-transporting ATPase 1	Copper chaperone CopZ	ATPase copper transporting alpha [Source:NCBI gene;Acc:105719609]	Copper chaperone CopZ	Copper chaperone CopZ	Copper chaperone CopZ	Copper chaperone CopZ	Chaperone that serves for the intracellular sequestration and transport of Cu( ). Delivers Cu( ) to the copper-exporting P-type ATPase A (CopA) (By similarity)	-	ACAKHAOO_02462	30	1.186	0.73	0.729	1.129	0.805	1.624	0.998	1.545	1.102	1.051	0.646	0.713
ACAKHAOO_00385	24	14	21	14	52.5	1377.1	1313.93	0.0677412	1.04807	0.666615	0.914215	Inosine-5'-monophosphate dehydrogenase	Cytoplasmic	Cytoplasmic	Cytoplasmic	Cytoplasmic	Cytoplasmic	No pathway	@Intracellular	No Cleavage Site	279808.SH2583	Staphylococcaceae	guaB	ko:K00088	F	Inosine-5'-monophosphate dehydrogenase	Inosine-5'-monophosphate dehydrogenase	Inosine-5'-monophosphate dehydrogenase	inosine-5'-monophosphate dehydrogenase 1a [Source:NCBI gene;Acc:112152856]	Inosine-5'-monophosphate dehydrogenase	Inosine-5'-monophosphate dehydrogenase	Inosine-5'-monophosphate dehydrogenase	Inosine-5'-monophosphate dehydrogenase	Catalyzes the conversion of inosine 5'-phosphate (IMP) to xanthosine 5'-phosphate (XMP), the first committed and rate- limiting step in the de novo synthesis of guanine nucleotides, and therefore plays an important role in the regulation of cell growth	-	ACAKHAOO_00385	302	1.029	0.947	1.108	1.191	0.858	1.087	1.17	1.258	0.906	0.864	0.93	0.72
ACAKHAOO_02124	35	3	7	3	14.7	308.767	294.833	0.0666174	1.04726	0.827753	0.974996	30S ribosomal protein S9	Cytoplasmic	Cytoplasmic	Membrane	Cytoplasmic	Cytoplasmic	No pathway	@Intracellular	No Cleavage Site	279808.SH0836	Staphylococcaceae	rpsI	ko:K02996	J	30S ribosomal protein S9	30S ribosomal protein S9	30S ribosomal protein S9	-	30S ribosomal protein S9	30S ribosomal protein S9	30S ribosomal protein S9	30S ribosomal protein S9	Belongs to the universal ribosomal protein uS9 family	-	ACAKHAOO_02124	171	0.998	0.627	0.758	0.886	0.643	1.591	1.209	1.413	1.025	1.127	0.856	0.726
ACAKHAOO_01902	10	4	6	4	53.6	227.133	217.2	0.0645153	1.04573	0.729203	0.945993	Aspartyl/glutamyl-tRNA(Asn/Gln) amidotransferase subunit B	Cytoplasmic	Cytoplasmic	Cytoplasmic	Cytoplasmic	Cytoplasmic	No pathway	@Intracellular	No Cleavage Site	279808.SH1053	Staphylococcaceae	gatB	ko:K01876,ko:K02434	J	Aspartyl/glutamyl-tRNA(Asn/Gln) amidotransferase subunit B	Aspartyl/glutamyl-tRNA(Asn/Gln) amidotransferase subunit B	Aspartyl/glutamyl-tRNA(Asn/Gln) amidotransferase subunit B	-	Aspartyl/glutamyl-tRNA(Asn/Gln) amidotransferase subunit B	Aspartyl/glutamyl-tRNA(Asn/Gln) amidotransferase subunit B	Aspartyl/glutamyl-tRNA(Asn/Gln) amidotransferase subunit B	Aspartyl/glutamyl-tRNA(Asn/Gln) amidotransferase subunit B	Allows the formation of correctly charged Asn-tRNA(Asn) or Gln-tRNA(Gln) through the transamidation of misacylated Asp- tRNA(Asn) or Glu-tRNA(Gln) in organisms which lack either or both of asparaginyl-tRNA or glutaminyl-tRNA synthetases. The reaction takes place in the presence of glutamine and ATP through an activated phospho-Asp-tRNA(Asn) or phospho-Glu-tRNA(Gln)	-	ACAKHAOO_01902	96	0.98	0.868	1.14	1.101	0.719	1.128	1.313	1.267	0.828	0.89	1.036	0.653
ACAKHAOO_00505	32	7	14	7	25	930.767	891	0.0629941	1.04463	0.663637	0.914215	50S ribosomal protein L1	Cytoplasmic	Cytoplasmic	Cytoplasmic	Cytoplasmic	Cytoplasmic	No pathway	@Intracellular	No Cleavage Site	279808.SH2471	Staphylococcaceae	rplA	ko:K02863	J	50S ribosomal protein L1	50S ribosomal protein L1	50S ribosomal protein L1	-	50S ribosomal protein L1	50S ribosomal protein L1	50S ribosomal protein L1	50S ribosomal protein L1	Binds directly to 23S rRNA. The L1 stalk is quite mobile in the ribosome, and is involved in E site tRNA release	-	ACAKHAOO_00505	150	0.89	0.782	0.841	0.838	0.778	1.138	1.075	1.072	0.994	1.062	1.003	0.928
ACAKHAOO_02040	5	2	2	2	49.7	49.4	47.4	0.059624	1.04219	0.795849	0.965646	Transcription termination factor Rho	Cytoplasmic	Cytoplasmic	Cytoplasmic	Cytoplasmic	Cytoplasmic	No pathway	@Intracellular	No Cleavage Site	279808.SH0914	Staphylococcaceae	rho	ko:K03628	K	Transcription termination factor Rho	Transcription termination factor Rho	Transcription termination factor rho	-	Transcription termination factor Rho	Transcription termination factor Rho	Transcription termination factor Rho	Transcription termination factor Rho	Facilitates transcription termination by a mechanism that involves Rho binding to the nascent RNA, activation of Rho's RNA-dependent ATPase activity, and release of the mRNA from the DNA template	-	ACAKHAOO_02040	35	1.253	1	0.93	1.368	1.05	1.253	0.93	1.369	1.05	0.916	0.68	0.767
ACAKHAOO_01999	15	6	8	6	57	385.433	369.867	0.0594761	1.04209	0.768085	0.953069	DEAD-box ATP-dependent RNA helicase CshA	Cytoplasmic	Cytoplasmic	Membrane	Cytoplasmic	Cytoplasmic	No pathway	@Intracellular	No Cleavage Site	279808.SH0956	Staphylococcaceae	cshA	ko:K05592,ko:K18692	JKL	DEAD-box ATP-dependent RNA helicase CshA	DEAD-box ATP-dependent RNA helicase CshA	DEAD-box ATP-dependent RNA helicase CshA	-	DEAD-box ATP-dependent RNA helicase CshA	DEAD-box ATP-dependent RNA helicase CshA	DEAD-box ATP-dependent RNA helicase CshA	DEAD-box ATP-dependent RNA helicase CshA	DEAD-box RNA helicase possibly involved in RNA degradation. Unwinds dsRNA in both 5'- and 3'-directions, has RNA- dependent ATPase activity	-	ACAKHAOO_01999	122	1.042	0.83	0.972	1.152	0.847	1.255	1.171	1.387	1.02	0.905	0.844	0.735
ACAKHAOO_01499	7	2	2	2	28.1	112.7	108.267	0.0578984	1.04095	0.561037	0.894347	Ribosomal large subunit pseudouridine synthase B	Cytoplasmic	Cytoplasmic	Cytoplasmic	Cytoplasmic	Cytoplasmic	No pathway	@Intracellular	No Cleavage Site	279808.SH1423	Staphylococcaceae	rluB	ko:K06178,ko:K06182,ko:K06183	J	Pseudouridine synthase	Ribosomal large subunit pseudouridine synthase B	Ribosomal large subunit pseudouridine synthase F	-	Ribosomal large subunit pseudouridine synthase B	Ribosomal large subunit pseudouridine synthase B	Ribosomal large subunit pseudouridine synthase B	Ribosomal large subunit pseudouridine synthase B	Belongs to the pseudouridine synthase RsuA family	-	ACAKHAOO_01499	14	0.845	0.881	0.841	0.848	0.935	0.959	0.954	0.963	1.062	0.996	0.991	1.103
ACAKHAOO_00470	6	3	4	3	57	200.2	192.667	0.055335	1.0391	0.848365	0.985419	Lysine--tRNA ligase	Cytoplasmic	Cytoplasmic	Cytoplasmic	Cytoplasmic	Cytoplasmic	No pathway	@Intracellular	No Cleavage Site	279808.SH2493	Staphylococcaceae	lysS	ko:K04567	J	Lysine--tRNA ligase	Lysine--tRNA ligase	Lysyl-tRNA synthetase	-	Lysine--tRNA ligase	Lysine--tRNA ligase	Lysine--tRNA ligase	Lysine--tRNA ligase	Belongs to the class-II aminoacyl-tRNA synthetase family	-	ACAKHAOO_00470	58	0.839	0.662	0.874	0.852	0.708	1.266	1.319	1.286	1.068	0.984	1.025	0.831
ACAKHAOO_01074	16	8	16	8	61.8	805.167	779.233	0.0472321	1.03328	0.858281	0.985419	Ribonuclease J 1	Cytoplasmic	Cytoplasmic	Cytoplasmic	Cytoplasmic	Cytoplasmic	No pathway	@Intracellular	No Cleavage Site	279808.SH1863	Staphylococcaceae	rnjA	ko:K12574	J	Ribonuclease J	Ribonuclease J 1	RIBONUCLEASE J 1	-	Ribonuclease J 1	Ribonuclease J 1	Ribonuclease J 1	Ribonuclease J 1	An RNase that has 5'-3' exonuclease and possibly endonuclease activity. Involved in maturation of rRNA and in some organisms also mRNA maturation and or decay	-	ACAKHAOO_01074	299	0.999	0.78	1.002	1.138	0.822	1.281	1.285	1.459	1.054	0.878	0.881	0.722
ACAKHAOO_00383	11	2	3	2	22.1	114.5	111.067	0.0439217	1.03091	0.802564	0.968098	Xanthine phosphoribosyltransferase	Cytoplasmic	Cytoplasmic	Cytoplasmic	Cytoplasmic	Cytoplasmic	No pathway	@Intracellular	No Cleavage Site	279808.SH2585	Staphylococcaceae	xpt	ko:K00759,ko:K03816,ko:K09685	F	Xanthine phosphoribosyltransferase	Xanthine phosphoribosyltransferase	Xanthine phosphoribosyltransferase	uridine monophosphate synthetase [Source:HGNC Symbol;Acc:HGNC:12563]	Xanthine phosphoribosyltransferase	Xanthine phosphoribosyltransferase	Xanthine phosphoribosyltransferase	Xanthine phosphoribosyltransferase	Converts the preformed base xanthine, a product of nucleic acid breakdown, to xanthosine 5'-monophosphate (XMP), so it can be reused for RNA or DNA synthesis	-	ACAKHAOO_00383	53	1.019	1.285	1.133	1.006	1.039	0.794	0.882	0.783	0.809	1.013	1.126	1.033
ACAKHAOO_01143	8	3	4	3	50.1	219.3	212.867	0.0429558	1.03022	0.774977	0.956543	UDP-N-acetylmuramoylalanine--D-glutamate ligase	Cytoplasmic	Cytoplasmic	Cytoplasmic	Cytoplasmic	Cytoplasmic	No pathway	@Intracellular	No Cleavage Site	279808.SH1732	Staphylococcaceae	murD	ko:K01925,ko:K01932	M	UDP-N-acetylmuramoylalanine--D-glutamate ligase	UDP-N-acetylmuramoylalanine--D-glutamate ligase	UDP-N-acetylmuramoylalanine--D-glutamate ligase	-	UDP-N-acetylmuramoylalanine--D-glutamate ligase	UDP-N-acetylmuramoylalanine--D-glutamate ligase	UDP-N-acetylmuramoylalanine--D-glutamate ligase	UDP-N-acetylmuramoylalanine--D-glutamate ligase	Cell wall formation. Catalyzes the addition of glutamate to the nucleotide precursor UDP-N-acetylmuramoyl-L-alanine (UMA)	-	ACAKHAOO_01143	56	0.895	0.828	1.034	1.047	0.862	1.081	1.249	1.264	1.041	0.855	0.988	0.823
ACAKHAOO_02463	8	3	3	3	37.2	308.767	300.133	0.0409135	1.02876	0.858735	0.985419	D-lactate dehydrogenase	Cytoplasmic	Cytoplasmic	Cytoplasmic	Cytoplasmic	Cytoplasmic	No pathway	@Intracellular	No Cleavage Site	279808.SH0493	Staphylococcaceae	ldhA	ko:K03778	CH	Lactate dehydrogenase	D-lactate dehydrogenase	D-2-HYDROXYISOCAPROATE DEHYDROGENASE	phosphoglycerate dehydrogenase [Source:NCBI gene;Acc:103042539]	D-lactate dehydrogenase	D-lactate dehydrogenase	D-lactate dehydrogenase	D-lactate dehydrogenase	Belongs to the D-isomer specific 2-hydroxyacid dehydrogenase family	-	ACAKHAOO_02463	33	1.019	0.803	1.155	1.186	0.731	1.269	1.439	1.478	0.911	0.859	0.974	0.616
ACAKHAOO_01488	21	7	12	7	43.1	540.433	525.6	0.0401514	1.02822	0.706847	0.945381	30S ribosomal protein S1	Cytoplasmic	Cytoplasmic	Cytoplasmic	Cytoplasmic	Cytoplasmic	No pathway	@Intracellular	No Cleavage Site	279808.SH1435	Staphylococcaceae	rpsA	ko:K02945,ko:K03527	J	30S ribosomal protein S1	30S ribosomal protein S1	30S ribosomal protein S1	programmed cell death 11 [Source:ZFIN;Acc:ZDB-GENE-030131-4076]	30S ribosomal protein S1	30S ribosomal protein S1	30S ribosomal protein S1	30S ribosomal protein S1	Ribosomal protein S1	-	ACAKHAOO_01488	226	0.977	0.996	1.131	1.074	0.879	0.98	1.135	1.078	0.882	0.909	1.053	0.818
ACAKHAOO_01584	14	1	2	1	7	173.633	169.3	0.036462	1.0256	0.807797	0.969357	30S ribosomal protein S21	Cytoplasmic	Cytoplasmic	Extracellular	Cytoplasmic	Cytoplasmic	No pathway	@Intracellular	No Cleavage Site	1034809.SLUG_13360	Staphylococcaceae	rpsU	ko:K02970	J	30S ribosomal protein S21	30S ribosomal protein S21	30S ribosomal protein S21	-	30S ribosomal protein S21	30S ribosomal protein S21	30S ribosomal protein S21	30S ribosomal protein S21	Belongs to the bacterial ribosomal protein bS21 family	-	ACAKHAOO_01584	32	0.921	0.843	0.687	0.829	0.996	1.093	0.816	0.983	1.182	1.112	0.829	1.202
ACAKHAOO_01623	9	6	7	6	99.3	281.3	274.533	0.0351282	1.02465	0.882485	0.995388	Alanine--tRNA ligase	Cytoplasmic	Cytoplasmic	Cytoplasmic	Cytoplasmic	Cytoplasmic	No pathway	@Intracellular	No Cleavage Site	279808.SH1301	Staphylococcaceae	alaS	ko:K01872	J	Alanine--tRNA ligase	Alanine--tRNA ligase	Alanyl-tRNA synthetase	alanyl-tRNA synthetase [Source:NCBI gene;Acc:100545071]	Alanine--tRNA ligase	Alanine--tRNA ligase	Alanine--tRNA ligase	Alanine--tRNA ligase	Catalyzes the attachment of alanine to tRNA(Ala) in a two-step reaction alanine is first activated by ATP to form Ala- AMP and then transferred to the acceptor end of tRNA(Ala). Also edits incorrectly charged Ser-tRNA(Ala) and Gly-tRNA(Ala) via its editing domain	-	ACAKHAOO_01623	100	0.845	0.707	0.999	0.927	0.726	1.196	1.415	1.312	1.027	0.912	1.078	0.783
ACAKHAOO_00511	18	19	32	19	134.9	1852.73	1812.63	0.0315681	1.02212	0.748655	0.953069	DNA-directed RNA polymerase subunit beta'	Cytoplasmic	Cytoplasmic	Cytoplasmic	Cytoplasmic	Cytoplasmic	No pathway	@Intracellular	No Cleavage Site	279808.SH2464	Staphylococcaceae	rpoC	ko:K03046	K	DNA-directed RNA polymerase subunit beta'	DNA-directed RNA polymerase subunit beta'	DNA-directed RNA polymerase subunit beta'	polymerase (RNA) III (DNA directed) polypeptide A [Source:MGI Symbol;Acc:MGI:2681836]	DNA-directed RNA polymerase subunit beta'	DNA-directed RNA polymerase subunit beta'	DNA-directed RNA polymerase subunit beta'	DNA-directed RNA polymerase subunit beta'	DNA-dependent RNA polymerase catalyzes the transcription of DNA into RNA using the four ribonucleoside triphosphates as substrates	-	ACAKHAOO_00511	577	0.987	0.855	0.861	0.964	0.91	1.155	1.007	1.128	1.064	1.024	0.893	0.944
ACAKHAOO_01413	7	2	2	2	25.1	140.067	137.067	0.0312359	1.02189	0.804508	0.968098	2,3,4,5-tetrahydropyridine-2,6-dicarboxylate N-acetyltransferase	Cytoplasmic	Cytoplasmic	Cytoplasmic	Cytoplasmic	Cytoplasmic	No pathway	@Intracellular	No Cleavage Site	279808.SH1514	Staphylococcaceae	dapD	ko:K00674,ko:K05822	E	2,3,4,5-tetrahydropyridine-2,6-dicarboxylate N-acetyltransferase	2,3,4,5-tetrahydropyridine-2,6-dicarboxylate N-acetyltransferase	2,3,4,5-tetrahydropyridine-2,6-dicarboxylate N-acetyltransferase	-	2,3,4,5-tetrahydropyridine-2,6-dicarboxylate N-acetyltransferase	2,3,4,5-tetrahydropyridine-2,6-dicarboxylate N-acetyltransferase	2,3,4,5-tetrahydropyridine-2,6-dicarboxylate N-acetyltransferase	2,3,4,5-tetrahydropyridine-2,6-dicarboxylate N-acetyltransferase	Catalyzes the transfer of an acetyl group from acetyl- CoA to tetrahydrodipicolinate	-	ACAKHAOO_01413	32	1.036	0.878	1.124	0.95	0.608	1.18	1.28	1.082	0.692	1.091	1.184	0.64
ACAKHAOO_02441	27	13	33	13	63.9	2579.73	2529.9	0.0281416	1.0197	0.85022	0.985419	Putative thiamine pyrophosphate-containing protein YdaP	Cytoplasmic	CytoplasmicMembrane	Cytoplasmic	Cytoplasmic	Cytoplasmic	No pathway	@Intracellular	No Cleavage Site	279808.SH0519	Staphylococcaceae	poxB	ko:K00156,ko:K00158	C	Pyruvate oxidase	Putative thiamine pyrophosphate-containing protein YdaP	Pyruvate oxidase	2-hydroxyacyl-CoA lyase 1 [Source:NCBI gene;Acc:110072147]	Putative thiamine pyrophosphate-containing protein YdaP	Putative thiamine pyrophosphate-containing protein YdaP	Putative thiamine pyrophosphate-containing protein YdaP	Putative thiamine pyrophosphate-containing protein YdaP	Belongs to the TPP enzyme family	-	ACAKHAOO_02441	673	0.877	0.79	0.791	0.916	0.987	1.11	1.001	1.16	1.249	0.957	0.863	1.077
ACAKHAOO_01236	5	4	6	4	77.2	223.8	220	0.0247065	1.01727	0.975371	0.998484	Polyribonucleotide nucleotidyltransferase	Cytoplasmic	Cytoplasmic	Cytoplasmic	Cytoplasmic	Cytoplasmic	No pathway	@Intracellular	No Cleavage Site	279808.SH1639	Staphylococcaceae	pnp	ko:K00962	J	Polyribonucleotide nucleotidyltransferase	Polyribonucleotide nucleotidyltransferase	Polyribonucleotide nucleotidyltransferase	polyribonucleotide nucleotidyltransferase 1 [Source:RGD Symbol;Acc:1307987]	Polyribonucleotide nucleotidyltransferase	Polyribonucleotide nucleotidyltransferase	Polyribonucleotide nucleotidyltransferase	Polyribonucleotide nucleotidyltransferase	Involved in mRNA degradation. Catalyzes the phosphorolysis of single-stranded polyribonucleotides processively in the 3'- to 5'-direction	-	ACAKHAOO_01236	109	0.852	0.666	0.776	0.835	0.83	1.28	1.166	1.254	1.247	1.02	0.929	0.994
ACAKHAOO_02146	10	2	2	2	11.5	118.9	116.933	0.0240625	1.01682	0.879539	0.994662	50S ribosomal protein L24	Cytoplasmic	Cytoplasmic	Cytoplasmic	Cytoplasmic	Cytoplasmic	No pathway	@Intracellular	No Cleavage Site	279808.SH0813	Staphylococcaceae	rplX	ko:K02895	J	50S ribosomal protein L24	50S ribosomal protein L24	50S ribosomal protein L24	mitochondrial ribosomal protein L24 [Source:NCBI gene;Acc:108242001]	50S ribosomal protein L24	50S ribosomal protein L24	50S ribosomal protein L24	50S ribosomal protein L24	One of the proteins that surrounds the polypeptide exit tunnel on the outside of the subunit	-	ACAKHAOO_02146	34	1.076	0.662	0.689	0.693	0.552	1.626	1.041	1.048	0.834	1.552	0.994	0.796
ACAKHAOO_01689	8	4	6	4	46.6	487.3	480.533	0.0201737	1.01408	0.868952	0.993088	Isocitrate dehydrogenase [NADP]	Cytoplasmic	Cytoplasmic	Cytoplasmic	Cytoplasmic	Cytoplasmic	No pathway	@Intracellular	No Cleavage Site	279808.SH1231	Staphylococcaceae	icd	ko:K00031	C	Isocitrate dehydrogenase [NADP]	Isocitrate dehydrogenase [NADP]	ISOCITRATE DEHYDROGENASE	-	Isocitrate dehydrogenase [NADP]	Isocitrate dehydrogenase [NADP]	Isocitrate dehydrogenase [NADP]	Isocitrate dehydrogenase [NADP]	Isocitrate dehydrogenase NADP	-	ACAKHAOO_01689	110	1.074	0.931	1.074	1.124	0.864	1.154	1.153	1.207	0.929	0.956	0.955	0.769
ACAKHAOO_01099	9	8	12	8	128.9	617.433	609.467	0.0187361	1.01307	0.94061	0.997689	2-oxoglutarate carboxylase small subunit	Cytoplasmic	Cytoplasmic	Cytoplasmic	Cytoplasmic	Cytoplasmic	No pathway	@Intracellular	No Cleavage Site	279808.SH1838	Staphylococcaceae	pyc	ko:K01958	C	Pyruvate carboxylase	Pyruvate carboxylase	Pyruvate carboxylase	-	2-oxoglutarate carboxylase small subunit	2-oxoglutarate carboxylase small subunit	2-oxoglutarate carboxylase small subunit	2-oxoglutarate carboxylase small subunit	Catalyzes a 2-step reaction, involving the ATP-dependent carboxylation of the covalently attached biotin in the first step and the transfer of the carboxyl group to pyruvate in the second	-	ACAKHAOO_01099	221	1.033	0.744	0.936	1.022	0.761	1.389	1.258	1.374	1.023	1.011	0.916	0.745
ACAKHAOO_01194	30	3	10	3	8.6	1472.77	1455.57	0.016948	1.01182	0.963455	0.997689	Acyl carrier protein	Cytoplasmic	Cytoplasmic	Cytoplasmic	Cytoplasmic	Cytoplasmic	No pathway	@Intracellular	No Cleavage Site	1034809.SLUG_16710	Staphylococcaceae	acpP	ko:K02078	IQ	Acyl carrier protein	Acyl carrier protein	Acyl carrier protein	-	Acyl carrier protein	Acyl carrier protein	Acyl carrier protein	Acyl carrier protein	Carrier of the growing fatty acid chain in fatty acid biosynthesis	-	ACAKHAOO_01194	196	0.697	0.502	0.526	0.604	0.859	1.388	1.047	1.203	1.71	1.154	0.87	1.422
ACAKHAOO_01247	29	7	17	7	37.8	769.833	760.967	0.0167129	1.01165	0.994336	0.998571	Protein RecA	Cytoplasmic	Cytoplasmic	Cytoplasmic	Cytoplasmic	Cytoplasmic	No pathway	@Intracellular	No Cleavage Site	279808.SH1628	Staphylococcaceae	recA	ko:K03553	L	Protein RecA	Protein RecA	Protein recA	Xenopus tropicalis RAD51 recombinase (rad51), mRNA. [Source:RefSeq mRNA;Acc:NM_001016393]	Protein RecA	Protein RecA	Protein RecA	Protein RecA	Can catalyze the hydrolysis of ATP in the presence of single-stranded DNA, the ATP-dependent uptake of single-stranded DNA by duplex DNA, and the ATP-dependent hybridization of homologous single-stranded DNAs. It interacts with LexA causing its activation and leading to its autocatalytic cleavage	-	ACAKHAOO_01247	448	1.122	0.937	1.122	1.36	1.015	1.198	1.198	1.452	1.084	0.825	0.825	0.746
ACAKHAOO_00744	5	2	2	2	55	23.4	23.1667	0.0144581	1.01007	0.916475	0.997689	Di-tripepride ABC transporter	Surface	CytoplasmicMembrane	Membrane	Membrane	Membrane (SPI)	Sec-(SPI)	@Multi-transmembrane	No Cleavage Site	279808.SH2166	Staphylococcaceae	dtpT	ko:K03305	E	Di-tripepride ABC transporter	Uncharacterized transporter YclF	Peptide ABC transporter permease	-	Di-/tripeptide transporter	Di-/tripeptide transporter	Di-/tripeptide transporter	Di-/tripeptide transporter	transporter	-	ACAKHAOO_00744	36	0.835	0.587	0.956	1.093	0.869	1.422	1.628	1.861	1.48	0.764	0.874	0.795
ACAKHAOO_01693	35	17	37	17	63	2196.7	2180.33	0.0107891	1.00751	0.931727	0.997689	Pyruvate kinase	Cytoplasmic	Cytoplasmic	Cytoplasmic	Cytoplasmic	Cytoplasmic	No pathway	@Intracellular	No Cleavage Site	279808.SH1227	Staphylococcaceae	pyk	ko:K00873,ko:K00958	F	Pyruvate kinase	Pyruvate kinase	Pyruvate kinase	pyruvate kinase, muscle [Source:MGI Symbol;Acc:MGI:97591]	Pyruvate kinase	Pyruvate kinase	Pyruvate kinase	Pyruvate kinase	Belongs to the pyruvate kinase family	-	ACAKHAOO_01693	966	1.097	0.979	1.229	1.242	0.871	1.121	1.256	1.269	0.89	0.883	0.989	0.701
ACAKHAOO_02044	22	5	14	5	30.8	750.367	745.933	0.00854904	1.00594	0.852656	0.985419	Fructose-bisphosphate aldolase	Cytoplasmic	Cytoplasmic	Cytoplasmic	Cytoplasmic	Cytoplasmic	No pathway	@Intracellular	No Cleavage Site	279808.SH0910	Staphylococcaceae	fba	ko:K01624	G	Fructose-bisphosphate aldolase	Fructose-bisphosphate aldolase	Fructose-1,6-bisphosphate aldolase, class II	-	Fructose-bisphosphate aldolase	Fructose-bisphosphate aldolase	Fructose-bisphosphate aldolase	Fructose-bisphosphate aldolase	aldolase	-	ACAKHAOO_02044	299	1.083	1.062	1	1.051	1.012	1.02	0.941	0.989	0.952	1.031	0.951	0.963
ACAKHAOO_01466	14	6	8	6	49.3	487.133	486.3	0.00247012	1.00171	0.972334	0.99774	Asparagine--tRNA ligase	Cytoplasmic	Cytoplasmic	Cytoplasmic	Cytoplasmic	Cytoplasmic	No pathway	@Intracellular	No Cleavage Site	279808.SH1458	Staphylococcaceae	asnS	ko:K01893	J	Asparagine--tRNA ligase	Asparagine--tRNA ligase	Asparagine--tRNA ligase	asparaginyl-tRNA synthetase 2, mitochondrial [Source:NCBI gene;Acc:101996323]	Asparagine--tRNA ligase	Asparagine--tRNA ligase	Asparagine--tRNA ligase	Asparagine--tRNA ligase	asparaginyl-tRNA	-	ACAKHAOO_01466	84	1.03	0.856	0.995	1.008	0.834	1.203	1.162	1.177	0.974	1.022	0.987	0.828
ACAKHAOO_00761	4	2	3	2	41.7	277.633	277.333	0.00155976	1.00108	0.967175	0.997689	Glycerate kinase	Cytoplasmic	Cytoplasmic	Cytoplasmic	Cytoplasmic	Cytoplasmic	No pathway	@Intracellular	No Cleavage Site	279808.SH2149	Staphylococcaceae	garK	ko:K00865	G	Glycerate kinase	Glycerate kinase	Putative glycerate kinase 2	-	Glycerate 2-kinase	Glycerate 2-kinase	Glycerate 2-kinase	Glycerate 2-kinase	Glycerate kinase	-	ACAKHAOO_00761	31	0.856	0.736	0.727	0.941	1.091	1.163	0.987	1.277	1.482	0.91	0.773	1.16
ACAKHAOO_01555	12	3	5	3	34.7	261.033	260.9	0.000737103	1.00051	0.928702	0.997689	Glucokinase	Cytoplasmic	Cytoplasmic	Cytoplasmic	Cytoplasmic	Cytoplasmic	No pathway	@Intracellular	No Cleavage Site	279808.SH1369	Staphylococcaceae	glk	ko:K00845	G	Glucokinase	Glucokinase	Glucokinase	glucosamine (UDP-N-acetyl)-2-epimerase/N-acetylmannosamine kinase [Source:NCBI gene;Acc:109519805]	Glucokinase	Glucokinase	Glucokinase	Glucokinase	glucokinase	-	ACAKHAOO_01555	165	0.766	0.58	0.944	0.851	0.72	1.321	1.627	1.467	1.241	0.9	1.109	0.845
ACAKHAOO_02106	61	12	56	12	19.9	5459.5	5459.67	-4.40417e-05	-1.00003	0.990573	0.998571	Alkaline shock protein 23	Cytoplasmic	Unknown	Cytoplasmic	Cytoplasmic	Cytoplasmic	No pathway	@Intracellular	No Cleavage Site	279808.SH0856	Staphylococcaceae	asp		S	Asp23/Gls24 family envelope stress response protein	Alkaline shock protein 23	-	-	Alkaline shock protein 23	Alkaline shock protein 23	Alkaline shock protein 23	Alkaline shock protein 23	Alkaline shock protein 23	-	ACAKHAOO_02106	1330	0.933	0.854	0.847	0.953	1.027	1.092	0.992	1.116	1.203	0.979	0.889	1.078
ACAKHAOO_01589	41	22	41	22	66.2	1977.4	1978.4	-0.000729407	-1.00051	0.996565	0.998571	Chaperone protein DnaK	Cytoplasmic	Cytoplasmic	Cytoplasmic	Cytoplasmic	Cytoplasmic	No pathway	@Intracellular	No Cleavage Site	279808.SH1336	Staphylococcaceae	dnaK	ko:K04043	O	Uncharacterized protein	Chaperone protein DnaK	CHAPERONE PROTEIN DNAK	heat shock protein 1B [Source:MGI Symbol;Acc:MGI:99517]	Chaperone protein DnaK	Chaperone protein DnaK	Chaperone protein DnaK	Chaperone protein DnaK	Heat shock 70 kDa protein	-	ACAKHAOO_01589	786	1.043	1.27	1.308	1.128	1.048	0.822	1.03	0.888	0.825	0.925	1.16	0.929
ACAKHAOO_01208	24	7	12	7	42.2	566.3	566.733	-0.00110353	-1.00077	0.99057	0.998571	Succinate--CoA ligase [ADP-forming] subunit beta	Cytoplasmic	Cytoplasmic	Cytoplasmic	Cytoplasmic	Cytoplasmic	No pathway	@Intracellular	No Cleavage Site	279808.SH1668	Staphylococcaceae	sucC	ko:K01903	F	Succinate--CoA ligase [ADP-forming] subunit beta	Succinate--CoA ligase [ADP-forming] subunit beta	Succinate--CoA ligase [ADP-forming] subunit beta	Xenopus tropicalis succinate-CoA ligase, ADP-forming, beta subunit (sucla2), mRNA. [Source:RefSeq mRNA;Acc:NM_203902]	Succinate--CoA ligase [ADP-forming] subunit beta	Succinate--CoA ligase [ADP-forming] subunit beta	Succinate--CoA ligase [ADP-forming] subunit beta	Succinate--CoA ligase [ADP-forming] subunit beta	Succinyl-CoA synthetase functions in the citric acid cycle (TCA), coupling the hydrolysis of succinyl-CoA to the synthesis of either ATP or GTP and thus represents the only step of substrate-level phosphorylation in the TCA. The beta subunit provides nucleotide specificity of the enzyme and binds the substrate succinate, while the binding sites for coenzyme A and phosphate are found in the alpha …	-	ACAKHAOO_01208	213	0.991	0.817	1.002	0.963	0.79	1.212	1.226	1.179	0.967	1.028	1.04	0.821
ACAKHAOO_02522	16	7	8	7	63.5	330.3	331.2	-0.0039257	-1.00272	0.929122	0.997689	Oxygen-dependent choline dehydrogenase	Cytoplasmic	CytoplasmicMembrane	Cytoplasmic	Cytoplasmic	Cytoplasmic	No pathway	@Intracellular	No Cleavage Site	279808.SH0429	Staphylococcaceae	betA	ko:K00108	E	CLUMA_CG018227, isoform A	Oxygen-dependent choline dehydrogenase	Choline oxidase	choline dehydrogenase [Source:NCBI gene;Acc:110404745]	Oxygen-dependent choline dehydrogenase	Oxygen-dependent choline dehydrogenase	Oxygen-dependent choline dehydrogenase	Oxygen-dependent choline dehydrogenase	Involved in the biosynthesis of the osmoprotectant glycine betaine. Catalyzes the oxidation of choline to betaine aldehyde and betaine aldehyde to glycine betaine at the same rate	-	ACAKHAOO_02522	125	0.879	0.762	0.787	0.775	0.879	1.153	1.032	1.017	1.153	1.134	1.015	1.134
ACAKHAOO_01671	11	4	5	4	46.4	242.467	243.167	-0.00415905	-1.00289	0.996501	0.998571	ATP-dependent Clp protease ATP-binding subunit ClpX	Cytoplasmic	Cytoplasmic	Cytoplasmic	Cytoplasmic	Cytoplasmic	No pathway	@Intracellular	No Cleavage Site	279808.SH1251	Staphylococcaceae	clpX	ko:K03544	O	ATP-dependent Clp protease ATP-binding subunit ClpX	ATP-dependent Clp protease ATP-binding subunit ClpX	ATP-dependent Clp protease ATP-binding subunit ClpX	-	ATP-dependent Clp protease ATP-binding subunit ClpX	ATP-dependent Clp protease ATP-binding subunit ClpX	ATP-dependent Clp protease ATP-binding subunit ClpX	ATP-dependent Clp protease ATP-binding subunit ClpX	ATP-dependent specificity component of the Clp protease. It directs the protease to specific substrates. Can perform chaperone functions in the absence of ClpP	-	ACAKHAOO_01671	119	1.339	1.12	1.255	1.397	0.932	1.195	1.12	1.247	0.832	0.958	0.899	0.668
ACAKHAOO_01217	19	5	5	5	28.6	388.1	389.4	-0.00482445	-1.00335	0.932354	0.997689	GTP-sensing transcriptional pleiotropic repressor CodY	Cytoplasmic	Cytoplasmic	Cytoplasmic	Cytoplasmic	Cytoplasmic	No pathway	@Intracellular	No Cleavage Site	279808.SH1659	Staphylococcaceae	codY	ko:K03706	K	GTP-sensing transcriptional pleiotropic repressor CodY	GTP-sensing transcriptional pleiotropic repressor CodY	GTP-sensing transcriptional pleiotropic repressor CodY	-	GTP-sensing transcriptional pleiotropic repressor CodY	GTP-sensing transcriptional pleiotropic repressor CodY	GTP-sensing transcriptional pleiotropic repressor CodY	GTP-sensing transcriptional pleiotropic repressor CodY	DNA-binding protein that represses the expression of many genes that are induced as cells make the transition from rapid exponential growth to stationary phase. It is a GTP-binding protein that senses the intracellular GTP concentration as an indicator of nutritional limitations. At low GTP concentration it no longer binds GTP and stop to act as a transcriptional repressor	-	ACAKHAOO_01217	51	0.999	0.905	0.951	0.949	0.913	1.105	1.051	1.049	1.01	1.053	1.002	0.962
ACAKHAOO_02449	9	3	3	3	43.4	93.1	93.6	-0.00772736	-1.00537	0.89554	0.997689	Hydroxymethylglutaryl-CoA synthase	Cytoplasmic	Cytoplasmic	Cytoplasmic	Cytoplasmic	Cytoplasmic	No pathway	@Intracellular	No Cleavage Site	279808.SH0508	Staphylococcaceae	mvaS	ko:K01641	I	Hydroxymethylglutaryl-CoA synthase	Hydroxymethylglutaryl-CoA synthase	3-hydroxy-3-methylglutaryl CoA synthase	-	Hydroxymethylglutaryl-CoA synthase	Hydroxymethylglutaryl-CoA synthase	Hydroxymethylglutaryl-CoA synthase	Hydroxymethylglutaryl-CoA synthase	Hydroxymethylglutaryl-CoA synthase	-	ACAKHAOO_02449	55	1.113	0.826	0.973	1.259	1.015	1.347	1.178	1.524	1.228	0.884	0.773	0.806
ACAKHAOO_01372	2	1	2	1	98.8	19.0333	19.1667	-0.0100712	-1.00701	0.824063	0.974996	Aconitate hydratase A	Cytoplasmic	Cytoplasmic	Cytoplasmic	Cytoplasmic	Cytoplasmic	No pathway	@Intracellular	No Cleavage Site	279808.SH1558	Staphylococcaceae	acnA	ko:K01681	C	Aconitate hydratase	Aconitate hydratase A	Cytoplasmic aconitate hydratase	cytoplasmic aconitate hydratase [Source:NCBI gene;Acc:100186938]	Aconitate hydratase A	Aconitate hydratase A	Aconitate hydratase A	Aconitate hydratase A	Catalyzes the isomerization of citrate to isocitrate via cis-aconitate	-	ACAKHAOO_01372	50	1.129	0.485	1.065	1.433	0.744	2.327	2.195	2.952	1.532	0.788	0.744	0.519
ACAKHAOO_02598	15	5	8	5	34.8	387.933	390.733	-0.0103756	-1.00722	0.996567	0.998571	ABC transporter substrate-binding protein / Glycine betaine/carnitine transport binding protein GbuC	Surface	Cellwall	Membrane	Extracellular	Surface (SPII)	Sec-(SPII)	@Lipid anchored	IVLSACG	279808.SH0351	Staphylococcaceae	proX	ko:K02002,ko:K03406	E	Glycine betaine/proline transport system substrate-binding protein	Glycine betaine/carnitine transport binding protein GbuC	Glycine betaine-binding protein	-	Glycine betaine/carnitine transport binding protein GbuC	Glycine betaine/carnitine transport binding protein GbuC	Glycine betaine/carnitine transport binding protein GbuC	Glycine betaine/carnitine transport binding protein GbuC	ABC transporter substrate-binding protein	-	ACAKHAOO_02598	83	0.984	0.594	0.56	0.922	0.99	1.658	0.944	1.553	1.667	1.067	0.608	1.073
ACAKHAOO_00996	39	9	12	9	28.1	1075.2	1083.63	-0.0112716	-1.00784	0.96981	0.997689	Enoyl-[acyl-carrier-protein] reductase [NADPH] FabI	Cytoplasmic	CytoplasmicMembrane	Cytoplasmic	Cytoplasmic	Cytoplasmic	No pathway	@Intracellular	No Cleavage Site	279808.SH1947	Staphylococcaceae	fabI	ko:K00208	I	Enoyl-[acyl-carrier-protein] reductase [NADH]	Enoyl-[acyl-carrier-protein] reductase [NADPH] FabI	Enoyl-[acyl-carrier-protein] reductase [NADH]	-	Enoyl-[acyl-carrier-protein] reductase [NADPH] FabI	Enoyl-[acyl-carrier-protein] reductase [NADPH] FabI	Enoyl-[acyl-carrier-protein] reductase [NADPH] FabI	Enoyl-[acyl-carrier-protein] reductase [NADPH] FabI	Enoyl- acyl-carrier-protein reductase	-	ACAKHAOO_00996	302	1.178	0.922	0.863	0.909	0.812	1.278	0.936	0.986	0.88	1.296	0.95	0.893
ACAKHAOO_02593	43	28	81	28	76.6	4881.87	4922.4	-0.011929	-1.0083	0.936208	0.997689	Cell wall anchor protein / hypothetical protein	Surface	Cellwall	Extracellular	Cell Wall	Cell Wall (SPI)	Sec-(SPI)	@LPxTG Cell-wall anchored	Found LPxTG motif: LPNTG	279808.SH0356	Staphylococcaceae			-	Cell wall anchor protein	Surface protein F	-	-	hypothetical protein	hypothetical protein	hypothetical protein	hypothetical protein	-	hypothetical protein [Staphylococcus haemolyticus]	ACAKHAOO_02593	1661	0.86	1.191	0.906	0.981	1.433	0.722	0.76	0.824	1.203	0.877	0.923	1.46
ACAKHAOO_01895	8	3	4	3	48.6	85.8667	86.6	-0.0122688	-1.00854	0.849666	0.985419	UDP-N-acetylmuramoyl-tripeptide--D-alanyl-D-alanine ligase / DUF1727 domain-containing protein	Cytoplasmic	Cytoplasmic	Cytoplasmic	Cytoplasmic	Cytoplasmic	No pathway	@Intracellular	No Cleavage Site	279808.SH1061	Staphylococcaceae	murD	ko:K01317,ko:K01925,ko:K01928,ko:K01932	M	Mur ligase family protein	Lipid II isoglutaminyl synthase (glutamine-hydrolyzing) subunit MurT	DUF1727 domain-containing protein	-	UDP-N-acetylmuramoyl-tripeptide--D-alanyl-D-alanine ligase	UDP-N-acetylmuramoyl-tripeptide--D-alanyl-D-alanine ligase	UDP-N-acetylmuramoyl-tripeptide--D-alanyl-D-alanine ligase	UDP-N-acetylmuramoyl-tripeptide--D-alanyl-D-alanine ligase	Domain of unknown function (DUF1727)	-	ACAKHAOO_01895	75	1.055	0.94	0.985	1.024	0.948	1.122	1.048	1.089	1.009	1.03	0.962	0.926
ACAKHAOO_02142	21	3	4	3	19.6	208.967	210.967	-0.0137422	-1.00957	0.983585	0.998571	50S ribosomal protein L6	Cytoplasmic	Cytoplasmic	Cytoplasmic	Cytoplasmic	Cytoplasmic	No pathway	@Intracellular	No Cleavage Site	279808.SH0817	Staphylococcaceae	rplF	ko:K02933	J	50S ribosomal protein L6	50S ribosomal protein L6	50S ribosomal protein L6	-	50S ribosomal protein L6	50S ribosomal protein L6	50S ribosomal protein L6	50S ribosomal protein L6	This protein binds to the 23S rRNA, and is important in its secondary structure. It is located near the subunit interface in the base of the L7 L12 stalk, and near the tRNA binding site of the peptidyltransferase center	-	ACAKHAOO_02142	121	1.161	0.979	0.939	0.962	0.869	1.186	0.959	0.983	0.888	1.206	0.976	0.903
ACAKHAOO_00630	7	2	4	2	30.6	433.933	439.467	-0.0182803	-1.01275	0.637621	0.907187	Arylesterase	Cytoplasmic	Cytoplasmic	Cytoplasmic	Cytoplasmic	Cytoplasmic	No pathway	@Intracellular	No Cleavage Site	279808.SH2286	Staphylococcaceae		ko:K01563,ko:K11991	I	Alpha/beta hydrolase	2-(acetamidomethylene)succinate hydrolase	Esterase	epoxide hydrolase 2 [Source:NCBI gene;Acc:101078765]	Arylesterase	Arylesterase	Arylesterase	Arylesterase	Alpha beta	-	ACAKHAOO_00630	118	0.988	0.925	0.97	0.982	0.986	1.068	1.049	1.062	1.066	1.006	0.987	1.004
ACAKHAOO_01756	3	3	4	3	91.6	254.967	258.4	-0.0192974	-1.01347	0.899475	0.997689	Leucine--tRNA ligase	Cytoplasmic	Cytoplasmic	Cytoplasmic	Cytoplasmic	Cytoplasmic	No pathway	@Intracellular	No Cleavage Site	279808.SH1163	Staphylococcaceae	leuS	ko:K01869	J	Leucine--tRNA ligase	Leucine--tRNA ligase	LEUCYL-TRNA SYNTHETASE	leucyl-tRNA synthetase 2, mitochondrial [Source:NCBI gene;Acc:100556212]	Leucine--tRNA ligase	Leucine--tRNA ligase	Leucine--tRNA ligase	Leucine--tRNA ligase	Belongs to the class-I aminoacyl-tRNA synthetase family	-	ACAKHAOO_01756	59	0.906	0.704	1.067	1.025	0.794	1.286	1.515	1.455	1.127	0.883	1.041	0.775
ACAKHAOO_02551	13	5	7	5	47.1	310.4	314.733	-0.0200014	-1.01396	0.828295	0.974996	UDP-N-acetyl-D-mannosamine dehydrogenase	Cytoplasmic	Cytoplasmic	Cytoplasmic	Cytoplasmic	Cytoplasmic	No pathway	@Intracellular	No Cleavage Site	1034809.SLUG_03340	Staphylococcaceae	wecC	ko:K02472,ko:K02474	M	UDP-N-acetyl-D-mannosamine dehydrogenase	UDP-N-acetyl-D-mannosamine dehydrogenase	Cap5O	UDP-glucose 6-dehydrogenase-like [Source:NCBI gene;Acc:112986309]	UDP-N-acetyl-D-mannosamine dehydrogenase	UDP-N-acetyl-D-mannosamine dehydrogenase	UDP-N-acetyl-D-mannosamine dehydrogenase	UDP-N-acetyl-D-mannosamine dehydrogenase	Belongs to the UDP-glucose GDP-mannose dehydrogenase family	-	ACAKHAOO_02551	77	0.958	0.786	0.95	1.014	0.931	1.218	1.209	1.29	1.184	0.944	0.937	0.918
ACAKHAOO_00285	4	2	2	2	48.7	67.2333	68.2667	-0.0220046	-1.01537	0.968662	0.997689	Serine--tRNA ligase	Cytoplasmic	Cytoplasmic	Cytoplasmic	Cytoplasmic	Cytoplasmic	No pathway	@Intracellular	No Cleavage Site	279808.SH0008	Staphylococcaceae	serS	ko:K01875	J	Serine--tRNA ligase	Serine--tRNA ligase	Seryl-tRNA synthetase	-	Serine--tRNA ligase	Serine--tRNA ligase	Serine--tRNA ligase	Serine--tRNA ligase	Catalyzes the attachment of serine to tRNA(Ser). Is also able to aminoacylate tRNA(Sec) with serine, to form the misacylated tRNA L-seryl-tRNA(Sec), which will be further converted into selenocysteinyl-tRNA(Sec)	-	ACAKHAOO_00285	28	1.248	0.957	0.89	0.879	0.742	1.304	0.93	0.919	0.775	1.419	1.012	0.844
ACAKHAOO_01418	41	4	11	4	7.3	471.9	479.867	-0.0241524	-1.01688	0.942403	0.997689	Cold shock protein CspA	Cytoplasmic	Cytoplasmic	Cytoplasmic	Cytoplasmic	Cytoplasmic	No pathway	@Intracellular	No Cleavage Site	1034809.SLUG_14930	Staphylococcaceae	cspA	ko:K03704	K	Uncharacterized protein	Cold shock protein CspA	COLD SHOCK PROTEIN B(CSPB)	-	Cold shock protein CspA	Cold shock protein CspA	Cold shock protein CspA	Cold shock protein CspA	Cold shock protein CspA	-	ACAKHAOO_01418	425	0.808	0.56	0.47	0.555	0.874	1.443	0.839	0.992	1.56	1.455	0.846	1.573
ACAKHAOO_01810	3	3	3	3	115	118.067	120.1	-0.0246344	-1.01722	0.960144	0.997689	putative protein YhaN	Surface	CytoplasmicMembrane	Cytoplasmic	Membrane	Membrane (SPI)	Sec-(SPI)	@Multi-transmembrane	No Cleavage Site	279808.SH1119	Staphylococcaceae	yhaN		D	DNA repair protein Rad50	Uncharacterized protein YhaN	-	-	putative protein YhaN	putative protein YhaN	putative protein YhaN	putative protein YhaN	AAA domain	MULTISPECIES: AAA family ATPase [Staphylococcus]	ACAKHAOO_01810	35	0.989	0.633	0.633	1.109	1.168	1.562	1	1.752	1.845	0.892	0.571	1.053
ACAKHAOO_01078	26	7	14	7	41.5	721.7	734.367	-0.0251013	-1.01755	0.877751	0.994662	Pyruvate dehydrogenase E1 component subunit alpha	Cytoplasmic	Cytoplasmic	Cytoplasmic	Cytoplasmic	Cytoplasmic	No pathway	@Intracellular	No Cleavage Site	279808.SH1859	Staphylococcaceae	bkdA1	ko:K00161,ko:K00166	C	Pyruvate dehydrogenase E1 component subunit alpha	Pyruvate dehydrogenase E1 component subunit alpha	Pyruvate dehydrogenase E1 component subunit alpha	branched chain keto acid dehydrogenase E1, alpha polypeptide [Source:NCBI gene;Acc:102364931]	Pyruvate dehydrogenase E1 component subunit alpha	Pyruvate dehydrogenase E1 component subunit alpha	Pyruvate dehydrogenase E1 component subunit alpha	Pyruvate dehydrogenase E1 component subunit alpha	Dehydrogenase E1 component	-	ACAKHAOO_01078	313	1.143	1.051	1.111	1.058	0.91	1.088	1.057	1.007	0.866	1.08	1.05	0.86
ACAKHAOO_00623	24	11	19	11	62.1	518.367	528.6	-0.0282035	-1.01974	0.826249	0.974996	Arginine--tRNA ligase	Cytoplasmic	Cytoplasmic	Cytoplasmic	Cytoplasmic	Cytoplasmic	No pathway	@Intracellular	No Cleavage Site	279808.SH2293	Staphylococcaceae	argS	ko:K01887	J	Arginine--tRNA ligase	Arginine--tRNA ligase	Arginyl-tRNA synthetase	-	Arginine--tRNA ligase	Arginine--tRNA ligase	Arginine--tRNA ligase	Arginine--tRNA ligase	Arginyl-tRNA synthetase	-	ACAKHAOO_00623	356	0.97	0.814	1.01	0.945	0.833	1.192	1.24	1.16	1.023	1.027	1.069	0.882
ACAKHAOO_01241	4	2	2	2	49.9	161.9	165.4	-0.0308562	-1.02162	0.797999	0.965646	Putative zinc protease AlbF	Cytoplasmic	Unknown	Cytoplasmic	Cytoplasmic	Cytoplasmic	No pathway	@Intracellular	No Cleavage Site	279808.SH1634	Staphylococcaceae	ymfH	ko:K07263	S	Uncharacterized protein	Uncharacterized zinc protease YmfH	Peptidase M16 domain protein	mitochondrial-processing peptidase subunit beta-like [Source:NCBI gene;Acc:111528257]	Putative zinc protease AlbF	Putative zinc protease AlbF	Putative zinc protease AlbF	Putative zinc protease AlbF	Peptidase, M16	-	ACAKHAOO_01241	37	0.894	0.709	0.941	0.918	0.848	1.262	1.328	1.295	1.196	0.974	1.026	0.924
ACAKHAOO_02157	8	2	3	2	23.7	279.467	286.333	-0.0350194	-1.02457	0.91205	0.997689	50S ribosomal protein L3	Cytoplasmic	Cytoplasmic	Cytoplasmic	Cytoplasmic	Cytoplasmic	No pathway	@Intracellular	No Cleavage Site	279808.SH0802	Staphylococcaceae	rplC	ko:K02906	J	50S ribosomal protein L3	50S ribosomal protein L3	50S ribosomal protein L3	-	50S ribosomal protein L3	50S ribosomal protein L3	50S ribosomal protein L3	50S ribosomal protein L3	One of the primary rRNA binding proteins, it binds directly near the 3'-end of the 23S rRNA, where it nucleates assembly of the 50S subunit	-	ACAKHAOO_02157	32	1.112	0.968	0.77	0.86	1.015	1.149	0.795	0.888	1.049	1.293	0.895	1.18
ACAKHAOO_01628	4	2	2	2	37.5	147.933	152.033	-0.0394405	-1.02772	0.717408	0.945993	Alkanal monooxygenase beta chain / Bacterial luciferase family protein	Cytoplasmic	Cytoplasmic	Cytoplasmic	Cytoplasmic	Cytoplasmic	No pathway	@Intracellular	No Cleavage Site	279808.SH1296	Staphylococcaceae	luxA		C	Bacterial luciferase family protein	Uncharacterized protein YddN	LUCIFERASE-LIKE MONOOXYGENASE	-	Alkanal monooxygenase beta chain	Alkanal monooxygenase beta chain	Alkanal monooxygenase beta chain	Alkanal monooxygenase beta chain	COG2141 Coenzyme F420-dependent N5,N10-methylene tetrahydromethanopterin reductase and related flavin-dependent oxidoreductases	-	ACAKHAOO_01628	39	1.119	1.117	1.199	1.105	0.994	1.001	1.073	0.989	0.89	1.013	1.085	0.9
ACAKHAOO_00328	17	2	4	2	11.7	359.467	369.5	-0.0397164	-1.02791	0.951399	0.997689	30S ribosomal protein S6	Cytoplasmic	Cytoplasmic	Cytoplasmic	Cytoplasmic	Cytoplasmic	No pathway	@Intracellular	No Cleavage Site	279808.SH2628	Staphylococcaceae	rpsF	ko:K02990	J	30S ribosomal protein S6	30S ribosomal protein S6	30S ribosomal protein S6	-	30S ribosomal protein S6	30S ribosomal protein S6	30S ribosomal protein S6	30S ribosomal protein S6	Binds together with S18 to 16S ribosomal RNA	-	ACAKHAOO_00328	29	1.047	0.896	1.156	0.955	0.729	1.168	1.289	1.066	0.814	1.096	1.209	0.763
ACAKHAOO_01200	29	2	4	2	10.3	337.433	347.033	-0.0404717	-1.02845	0.787741	0.961856	30S ribosomal protein S16	Cytoplasmic	Cytoplasmic	Cytoplasmic	Cytoplasmic	Cytoplasmic	No pathway	@Intracellular	No Cleavage Site	279808.SH1676	Staphylococcaceae	rpsP	ko:K02959	J	30S ribosomal protein S16	30S ribosomal protein S16	30S ribosomal protein S16	-	30S ribosomal protein S16	30S ribosomal protein S16	30S ribosomal protein S16	30S ribosomal protein S16	Belongs to the bacterial ribosomal protein bS16 family	-	ACAKHAOO_01200	195	1.009	0.845	0.889	0.777	0.798	1.194	1.052	0.919	0.944	1.3	1.145	1.027
ACAKHAOO_02156	3	1	2	1	22.6	162.833	167.767	-0.04306	-1.0303	0.779793	0.957019	50S ribosomal protein L4	Cytoplasmic	Unknown	Cytoplasmic	Cytoplasmic	Cytoplasmic	No pathway	@Intracellular	No Cleavage Site	279808.SH0803	Staphylococcaceae	rplD	ko:K02926,ko:K16193	J	50S ribosomal protein L4	50S ribosomal protein L4	50S ribosomal protein L4	mitochondrial ribosomal protein L4 [Source:NCBI gene;Acc:103383148]	50S ribosomal protein L4	50S ribosomal protein L4	50S ribosomal protein L4	50S ribosomal protein L4	One of the primary rRNA binding proteins, this protein initially binds near the 5'-end of the 23S rRNA. It is important during the early stages of 50S assembly. It makes multiple contacts with different domains of the 23S rRNA in the assembled 50S subunit and ribosome	-	ACAKHAOO_02156	39	1.053	1.046	0.851	0.805	1.034	1.006	0.813	0.769	0.988	1.309	1.058	1.285
ACAKHAOO_00068	8	3	4	3	33.1	311.767	321.267	-0.0433046	-1.03047	0.727516	0.945993	Carbamate kinase 1	Cytoplasmic	Cytoplasmic	Cytoplasmic	Cytoplasmic	Cytoplasmic	No pathway	@Intracellular	No Cleavage Site	279808.SH0259	Staphylococcaceae	arcC	ko:K00926	E	Carbamate kinase	Carbamate kinase	CARBAMATE KINASE	-	Carbamate kinase 1	Carbamate kinase 1	Carbamate kinase 1	Carbamate kinase 1	Belongs to the carbamate kinase family	-	ACAKHAOO_00068	56	1.043	0.922	0.883	0.809	0.889	1.131	0.957	0.877	0.964	1.289	1.091	1.099
ACAKHAOO_01350	5	3	3	3	46.8	443.4	457.267	-0.044427	-1.03127	0.721086	0.945993	Homoserine dehydrogenase	Cytoplasmic	Cytoplasmic	Cytoplasmic	Cytoplasmic	Cytoplasmic	No pathway	@Intracellular	No Cleavage Site	279808.SH1579	Staphylococcaceae	hom	ko:K00003,ko:K12524	E	Homoserine dehydrogenase	Homoserine dehydrogenase	Homoserine dehydrogenase	-	Homoserine dehydrogenase	Homoserine dehydrogenase	Homoserine dehydrogenase	Homoserine dehydrogenase	Homoserine dehydrogenase	-	ACAKHAOO_01350	33	1.021	0.912	0.988	0.851	0.84	1.12	1.084	0.933	0.921	1.2	1.162	0.987
ACAKHAOO_00911	2	1	2	1	45.9	189.7	195.667	-0.0446783	-1.03145	0.629739	0.907187	putative cysteine desulfurase	Cytoplasmic	Cytoplasmic	Cytoplasmic	Cytoplasmic	Cytoplasmic	No pathway	@Intracellular	No Cleavage Site	279808.SH2037	Staphylococcaceae	sufS	ko:K04487,ko:K11717	E	Cysteine desulfurase	Probable cysteine desulfurase	Cysteine desulfurase SufS	-	putative cysteine desulfurase	putative cysteine desulfurase	putative cysteine desulfurase	putative cysteine desulfurase	Catalyzes the removal of elemental sulfur and selenium atoms from L-cysteine, L-cystine, L-selenocysteine, and L- selenocystine to produce L-alanine	-	ACAKHAOO_00911	41	0.887	0.847	0.952	0.83	0.923	1.047	1.124	0.98	1.089	1.068	1.147	1.111
ACAKHAOO_00266	4	2	2	2	59.4	147.3	151.933	-0.044681	-1.03146	0.765758	0.953069	putative type I restriction enzymeP M protein	Cytoplasmic	Cytoplasmic	Cytoplasmic	Cytoplasmic	Cytoplasmic	No pathway	@Intracellular	No Cleavage Site	176279.SERP2472	Staphylococcaceae	hsdM	ko:K03427	V	Type I restriction-modification system, M subunit	Type I restriction enzyme EcoR124II M protein	Type I restriction-modification system methyltransferase subunit	-	putative type I restriction enzymeP M protein	putative type I restriction enzymeP M protein	putative type I restriction enzymeP M protein	putative type I restriction enzymeP M protein	type I restriction-modification system	-	ACAKHAOO_00266	18	0.812	0.532	0.788	0.715	0.717	1.527	1.482	1.345	1.35	1.136	1.102	1.004
ACAKHAOO_00569	19	4	5	4	29.7	251.733	259.933	-0.0462454	-1.03257	0.236904	0.668906	Pyridoxine kinase	Cytoplasmic	Unknown	Cytoplasmic	Cytoplasmic	Cytoplasmic	No pathway	@Intracellular	No Cleavage Site	279808.SH2412	Staphylococcaceae	thiD	ko:K00868,ko:K00941,ko:K03147,ko:K21219	H	Bifunctional hydroxymethylpyrimidine kinase/phosphomethylpyrimidine kinase	Putative pyridoxine kinase	PHOSPHOMETHYLPYRIMIDINE KINASE	pyridoxal kinase [Source:HGNC Symbol;Acc:HGNC:8819]	Pyridoxine kinase	Pyridoxine kinase	Pyridoxine kinase	Pyridoxine kinase	Phosphomethylpyrimidine kinase	-	ACAKHAOO_00569	144	1.07	1.005	1.012	0.988	1.008	1.065	1.008	0.983	1.003	1.083	1.025	1.02
ACAKHAOO_01745	19	4	9	4	31.8	385.267	399.8	-0.0534211	-1.03772	0.742234	0.953069	D-alanine aminotransferase	Cytoplasmic	Cytoplasmic	Cytoplasmic	Cytoplasmic	Cytoplasmic	No pathway	@Intracellular	No Cleavage Site	279808.SH1172	Staphylococcaceae	dat	ko:K00824	E	D-alanine aminotransferase	D-alanine aminotransferase	D-AMINO ACID AMINOTRANSFERASE	-	D-alanine aminotransferase	D-alanine aminotransferase	D-alanine aminotransferase	D-alanine aminotransferase	Acts on the D-isomers of alanine, leucine, aspartate, glutamate, aminobutyrate, norvaline and asparagine. The enzyme transfers an amino group from a substrate D-amino acid to the pyridoxal phosphate cofactor to form pyridoxamine and an alpha- keto acid in the first half-reaction	-	ACAKHAOO_01745	202	0.926	0.621	0.849	0.976	0.921	1.491	1.366	1.571	1.482	0.949	0.87	0.943
ACAKHAOO_01221	18	3	3	3	20.4	250.933	260.633	-0.0547175	-1.03866	0.768838	0.953069	Ribosome-recycling factor	Cytoplasmic	Cytoplasmic	Cytoplasmic	Cytoplasmic	Cytoplasmic	No pathway	@Intracellular	No Cleavage Site	279808.SH1655	Staphylococcaceae	frr	ko:K02838	J	Ribosome-recycling factor	Ribosome-recycling factor	Ribosome-recycling factor	-	Ribosome-recycling factor	Ribosome-recycling factor	Ribosome-recycling factor	Ribosome-recycling factor	Responsible for the release of ribosomes from messenger RNA at the termination of protein biosynthesis. May increase the efficiency of translation by recycling ribosomes from one round of translation to another	-	ACAKHAOO_01221	71	0.984	0.839	0.748	0.737	0.943	1.173	0.891	0.879	1.125	1.335	1.014	1.28
ACAKHAOO_02151	44	11	34	11	24.2	2705.53	2818.77	-0.059151	-1.04185	0.607392	0.904944	30S ribosomal protein S3	Cytoplasmic	Cytoplasmic	Cytoplasmic	Cytoplasmic	Cytoplasmic	No pathway	@Intracellular	No Cleavage Site	279808.SH0808	Staphylococcaceae	rpsC	ko:K02982	J	30S ribosomal protein S3	30S ribosomal protein S3	30S ribosomal protein S3	-	30S ribosomal protein S3	30S ribosomal protein S3	30S ribosomal protein S3	30S ribosomal protein S3	Binds the lower part of the 30S subunit head. Binds mRNA in the 70S ribosome, positioning it for translation	-	ACAKHAOO_02151	709	0.935	0.805	0.856	0.868	0.993	1.161	1.063	1.077	1.234	1.078	0.987	1.145
ACAKHAOO_01224	4	2	2	2	48.1	207.433	216.633	-0.0626075	-1.04435	0.907009	0.997689	Putative zinc metalloprotease	Surface	CytoplasmicMembrane	Membrane	Membrane	Membrane (SPI)	Sec-(SPI)	@Multi-transmembrane	No Cleavage Site	279808.SH1652	Staphylococcaceae	rseP	ko:K04771,ko:K06399,ko:K11749,ko:K16922	M	Zinc metalloprotease	Putative zinc metalloprotease SA1105	Protease DO	PDZ domain containing 3 [Source:NCBI gene;Acc:102694390]	Putative zinc metalloprotease	Putative zinc metalloprotease	Putative zinc metalloprotease	Putative zinc metalloprotease	zinc metalloprotease	-	ACAKHAOO_01224	41	0.958	0.715	0.68	1.053	1.253	1.34	0.951	1.474	1.753	0.909	0.646	1.19
ACAKHAOO_01079	49	13	43	13	35.2	2624.33	2744.1	-0.0643821	-1.04564	0.642781	0.91043	Pyruvate dehydrogenase E1 component subunit beta	Cytoplasmic	CytoplasmicMembrane	Cytoplasmic	Cytoplasmic	Cytoplasmic	No pathway	@Intracellular	No Cleavage Site	279808.SH1858	Staphylococcaceae	pdhB	ko:K00162,ko:K00167,ko:K21417	C	Alpha-ketoacid dehydrogenase subunit beta	Pyruvate dehydrogenase E1 component subunit beta	Pyruvate dehydrogenase E1 component subunit beta	-	Pyruvate dehydrogenase E1 component subunit beta	Pyruvate dehydrogenase E1 component subunit beta	Pyruvate dehydrogenase E1 component subunit beta	Pyruvate dehydrogenase E1 component subunit beta	COG0022 Pyruvate 2-oxoglutarate dehydrogenase complex, dehydrogenase (E1) component, eukaryotic type, beta subunit	-	ACAKHAOO_01079	1069	1.024	0.871	1.072	0.948	0.852	1.176	1.231	1.089	0.978	1.08	1.131	0.898
ACAKHAOO_01365	13	8	14	8	73	869.2	909	-0.0645921	-1.04579	0.724761	0.945993	Transketolase	Cytoplasmic	Cytoplasmic	Cytoplasmic	Cytoplasmic	Cytoplasmic	No pathway	@Intracellular	No Cleavage Site	279808.SH1565	Staphylococcaceae	tkt	ko:K00615	G	Transketolase	Transketolase	Transketolase	transketolase 1-like [Source:NCBI gene;Acc:111534380]	Transketolase	Transketolase	Transketolase	Transketolase	Catalyzes the transfer of a two-carbon ketol group from a ketose donor to an aldose acceptor, via a covalent intermediate with the cofactor thiamine pyrophosphate	-	ACAKHAOO_01365	352	1.089	0.824	1.073	1.04	0.834	1.32	1.302	1.262	1.012	1.046	1.032	0.802
ACAKHAOO_02549	10	3	5	3	35.1	203.4	212.8	-0.0651785	-1.04621	0.765644	0.953069	Polyisoprenyl-teichoic acid--peptidoglycan teichoic acid transferase TagU / transcriptional regulator	Surface	CytoplasmicMembrane	Membrane	Membrane	Membrane (SPI)	Sec-(SPI)	@N-terminally anchored (No CS)	No Cleavage Site	279808.SH0400	Staphylococcaceae	brpA		K	Transcriptional regulator	Polyisoprenyl-teichoic acid--peptidoglycan teichoic acid transferase TagU	Transcriptional regulator	-	Polyisoprenyl-teichoic acid--peptidoglycan teichoic acid transferase TagU	Polyisoprenyl-teichoic acid--peptidoglycan teichoic acid transferase TagU	Polyisoprenyl-teichoic acid--peptidoglycan teichoic acid transferase TagU	Polyisoprenyl-teichoic acid--peptidoglycan teichoic acid transferase TagU	transcriptional	-	ACAKHAOO_02549	94	0.861	0.634	0.776	0.956	1.072	1.358	1.224	1.508	1.692	0.901	0.812	1.122
ACAKHAOO_01218	15	6	8	6	29.8	1120.73	1173.13	-0.0659239	-1.04676	0.688893	0.927109	30S ribosomal protein S2	Cytoplasmic	Cytoplasmic	Cytoplasmic	Cytoplasmic	Cytoplasmic	No pathway	@Intracellular	No Cleavage Site	279808.SH1658	Staphylococcaceae	rpsB	ko:K02967	J	30S ribosomal protein S2	30S ribosomal protein S2	30S ribosomal protein S2	-	30S ribosomal protein S2	30S ribosomal protein S2	30S ribosomal protein S2	30S ribosomal protein S2	Belongs to the universal ribosomal protein uS2 family	-	ACAKHAOO_01218	138	0.948	0.988	0.96	0.672	0.876	0.96	0.971	0.68	0.887	1.412	1.429	1.304
ACAKHAOO_01212	3	2	2	2	79.3	99.9	104.7	-0.0677049	-1.04805	0.753325	0.953069	DNA topoisomerase 1	Cytoplasmic	Cytoplasmic	Cytoplasmic	Cytoplasmic	Cytoplasmic	No pathway	@Intracellular	No Cleavage Site	279808.SH1664	Staphylococcaceae	topA	ko:K03168	L	DNA topoisomerase 1	DNA topoisomerase 1	DNA topoisomerase 1	DNA topoisomerase III alpha [Source:NCBI gene;Acc:114052363]	DNA topoisomerase 1	DNA topoisomerase 1	DNA topoisomerase 1	DNA topoisomerase 1	Releases the supercoiling and torsional tension of DNA, which is introduced during the DNA replication and transcription, by transiently cleaving and rejoining one strand of the DNA duplex. Introduces a single-strand break via transesterification at a target site in duplex DNA. The scissile phosphodiester is attacked by the catalytic tyrosine of the enzyme, resulting in the formation of a DNA-(5'…	-	ACAKHAOO_01212	33	1.055	0.637	0.912	0.972	0.768	1.657	1.433	1.527	1.206	1.085	0.938	0.79
ACAKHAOO_01650	57	5	10	5	11.3	571.867	600.1	-0.0695241	-1.04937	0.627905	0.907187	50S ribosomal protein L21	Cytoplasmic	Unknown	Cytoplasmic	Cytoplasmic	Cytoplasmic	No pathway	@Intracellular	No Cleavage Site	279808.SH1273	Staphylococcaceae	rplU	ko:K02888	J	50S ribosomal protein L21	50S ribosomal protein L21	50S ribosomal protein L21	mitochondrial ribosomal protein L21 [Source:NCBI gene;Acc:100018864]	50S ribosomal protein L21	50S ribosomal protein L21	50S ribosomal protein L21	50S ribosomal protein L21	This protein binds to 23S rRNA in the presence of protein L20	-	ACAKHAOO_01650	278	1.141	0.87	1.033	1.064	0.904	1.312	1.188	1.223	1.04	1.073	0.971	0.85
ACAKHAOO_02508	19	8	26	8	56	1232.23	1296.77	-0.0736434	-1.05237	0.567227	0.897132	putative malate:quinone oxidoreductase	Cytoplasmic	Cellwall	Cytoplasmic	Cytoplasmic	Cytoplasmic	No pathway	@Intracellular	No Cleavage Site	279808.SH0443	Staphylococcaceae	mqo	ko:K00116	C	Probable malate:quinone oxidoreductase 4	Probable malate:quinone oxidoreductase 4	-	-	putative malate:quinone oxidoreductase 2	putative malate:quinone oxidoreductase 2	putative malate:quinone oxidoreductase 2	putative malate:quinone oxidoreductase 2	malate quinone oxidoreductase	-	ACAKHAOO_02508	432	1.1	0.831	0.996	1.06	0.947	1.324	1.199	1.276	1.14	1.037	0.939	0.893
ACAKHAOO_01485	14	2	2	2	9.7	113.967	120.233	-0.077225	-1.05499	0.904157	0.997689	DNA-binding protein HU	Cytoplasmic	Cytoplasmic	Cytoplasmic	Cytoplasmic	Cytoplasmic	No pathway	@Intracellular	No Cleavage Site	279808.SH1438	Staphylococcaceae	hup	ko:K03530	L	DNA-binding protein II HBsu	DNA-binding protein HU	DNA-binding protein HU	-	DNA-binding protein HU	DNA-binding protein HU	DNA-binding protein HU	DNA-binding protein HU	Histone-like DNA-binding protein which is capable of wrapping DNA to stabilize it, and thus to prevent its denaturation under extreme environmental conditions	-	ACAKHAOO_01485	26	1.294	0.92	1.002	0.925	0.705	1.407	1.089	1.006	0.767	1.399	1.083	0.762
ACAKHAOO_01694	14	4	7	4	34.6	253.2	267.433	-0.0789019	-1.05621	0.505908	0.85372	ATP-dependent 6-phosphofructokinase	Cytoplasmic	Cytoplasmic	Cytoplasmic	Cytoplasmic	Cytoplasmic	No pathway	@Intracellular	No Cleavage Site	279808.SH1226	Staphylococcaceae	pfkA	ko:K00850	F	ATP-dependent 6-phosphofructokinase	ATP-dependent 6-phosphofructokinase	ATP-dependent 6-phosphofructokinase	phosphofructokinase, platelet [Source:NCBI gene;Acc:108431614]	ATP-dependent 6-phosphofructokinase	ATP-dependent 6-phosphofructokinase	ATP-dependent 6-phosphofructokinase	ATP-dependent 6-phosphofructokinase	Catalyzes the phosphorylation of D-fructose 6-phosphate to fructose 1,6-bisphosphate by ATP, the first committing step of glycolysis	-	ACAKHAOO_01694	90	1.14	0.896	1.001	1.014	0.931	1.273	1.118	1.132	1.04	1.125	0.987	0.919
ACAKHAOO_01701	15	2	4	2	15.2	216.667	228.967	-0.0796604	-1.05677	0.718629	0.945993	Stress response protein NhaX	Cytoplasmic	Unknown	Cytoplasmic	Cytoplasmic	Cytoplasmic	No pathway	@Intracellular	No Cleavage Site	279808.SH1219	Staphylococcaceae			T	Usp domain-containing protein	Universal stress protein YxiE	PROTEIN (ATP-BINDING DOMAIN OF PROTEIN MJ0577)	-	Stress response protein NhaX	Stress response protein NhaX	Stress response protein NhaX	Stress response protein NhaX	Belongs to the universal stress protein A family	-	ACAKHAOO_01701	79	1.177	0.883	1.191	1.176	0.866	1.333	1.348	1.332	0.981	1.001	1.012	0.736
ACAKHAOO_01047	12	3	7	3	30.8	275.733	291.7	-0.0812117	-1.05791	0.571959	0.897304	Bifunctional protein FolD	Cytoplasmic	Cytoplasmic	Cytoplasmic	Cytoplasmic	Cytoplasmic	No pathway	@Intracellular	No Cleavage Site	279808.SH1894	Staphylococcaceae	folD	ko:K01491	F	Bifunctional protein FolD	Bifunctional protein FolD	Bifunctional protein folD	-	Bifunctional protein FolD protein	Bifunctional protein FolD protein	Bifunctional protein FolD protein	Bifunctional protein FolD protein	Catalyzes the oxidation of 5,10- methylenetetrahydrofolate to 5,10-methenyltetrahydrofolate and then the hydrolysis of 5,10-methenyltetrahydrofolate to 10- formyltetrahydrofolate	-	ACAKHAOO_01047	153	1.236	0.95	1.047	1.248	1.101	1.301	1.102	1.314	1.159	0.99	0.838	0.882
ACAKHAOO_00902	13	3	6	3	38.5	229.967	243.433	-0.082102	-1.05856	0.504897	0.85372	Methionine import ATP-binding protein MetN	Cytoplasmic	CytoplasmicMembrane	Cytoplasmic	Cytoplasmic	Cytoplasmic	No pathway	@Intracellular	No Cleavage Site	279808.SH2047	Staphylococcaceae	metN	ko:K02071	P	Methionine import ATP-binding protein MetN 2	Methionine import ATP-binding protein MetN	Methionine import ATP-binding protein metN	ATP binding cassette subfamily B member 1 [Source:NCBI gene;Acc:112935070]	Methionine import ATP-binding protein MetN 2	Methionine import ATP-binding protein MetN 2	Methionine import ATP-binding protein MetN 2	Methionine import ATP-binding protein MetN 2	Part of the ABC transporter complex MetNIQ involved in methionine import. Responsible for energy coupling to the transport system	-	ACAKHAOO_00902	143	1.184	0.957	1.13	1.186	1.013	1.237	1.181	1.239	1.059	0.998	0.953	0.854
ACAKHAOO_02152	17	3	4	3	12.8	264.8	280.533	-0.0832691	-1.05942	0.559996	0.894347	50S ribosomal protein L22	Cytoplasmic	Cytoplasmic	Cytoplasmic	Cytoplasmic	Cytoplasmic	No pathway	@Intracellular	No Cleavage Site	1194526.A284_03340	Staphylococcaceae	rplV	ko:K02890	J	50S ribosomal protein L22	50S ribosomal protein L22	50S ribosomal protein L22	mitochondrial ribosomal protein L22 [Source:NCBI gene;Acc:111581832]	50S ribosomal protein L22	50S ribosomal protein L22	50S ribosomal protein L22	50S ribosomal protein L22	The globular domain of the protein is located near the polypeptide exit tunnel on the outside of the subunit, while an extended beta-hairpin is found that lines the wall of the exit tunnel in the center of the 70S ribosome	-	ACAKHAOO_02152	68	1.121	0.975	0.874	0.872	1.021	1.15	0.897	0.894	1.047	1.286	1.003	1.171
ACAKHAOO_01518	4	2	2	2	51.9	203.733	216.1	-0.085017	-1.0607	0.113607	0.623948	6-phosphogluconate dehydrogenase, decarboxylating	Cytoplasmic	Cytoplasmic	Cytoplasmic	Cytoplasmic	Cytoplasmic	No pathway	@Intracellular	No Cleavage Site	279808.SH1406	Staphylococcaceae	gnd	ko:K00033	G	6-phosphogluconate dehydrogenase, decarboxylating	6-phosphogluconate dehydrogenase, decarboxylating	6-PHOSPHOGLUCONATE DEHYDROGENASE, DECARBOXYLATING	phosphogluconate dehydrogenase [Source:NCBI gene;Acc:112980572]	6-phosphogluconate dehydrogenase, decarboxylating	6-phosphogluconate dehydrogenase, decarboxylating	6-phosphogluconate dehydrogenase, decarboxylating	6-phosphogluconate dehydrogenase, decarboxylating	Catalyzes the oxidative decarboxylation of 6- phosphogluconate to ribulose 5-phosphate and CO(2), with concomitant reduction of NADP to NADPH	-	ACAKHAOO_01518	36	0.998	0.966	1.081	0.987	1.054	1.034	1.119	1.023	1.091	1.011	1.094	1.067
ACAKHAOO_02022	25	10	18	10	51.5	686.567	729.9	-0.088299	-1.06312	0.682932	0.927109	ATP synthase subunit beta	Cytoplasmic	CytoplasmicMembrane	Cytoplasmic	Cytoplasmic	Cytoplasmic	No pathway	@Intracellular	No Cleavage Site	279808.SH0932	Staphylococcaceae	atpD	ko:K02112	C	ATP synthase subunit beta	ATP synthase subunit beta	ATP synthase subunit beta	Callorhinchus milii ATP synthase F1 subunit beta (atp5f1b), mRNA. [Source:RefSeq mRNA;Acc:NM_001292841]	ATP synthase subunit beta	ATP synthase subunit beta	ATP synthase subunit beta	ATP synthase subunit beta	Produces ATP from ADP in the presence of a proton gradient across the membrane. The catalytic sites are hosted primarily by the beta subunits	-	ACAKHAOO_02022	272	0.958	0.535	0.835	0.906	0.802	1.791	1.561	1.694	1.499	1.058	0.922	0.885
ACAKHAOO_01770	6	2	2	2	32.5	115.9	123.233	-0.088512	-1.06327	0.762682	0.953069	Bifunctional autolysin	Surface	Extracellular	Extracellular	Membrane	Extracellular (SPI)	Sec-(SPI)	@N-terminally anchored (No CS)	No Cleavage Site	279808.SH1150	Staphylococcaceae	lytD	ko:K01227,ko:K13714	G	N-acetylmuramoyl-L-alanine amidase, family 4	Bifunctional autolysin	Uncharacterized protein	-	Bifunctional autolysin	Bifunctional autolysin	Bifunctional autolysin	Bifunctional autolysin	Mannosyl-glycoprotein endo-beta-N-acetylglucosaminidase	-	ACAKHAOO_01770	30	1.034	0.57	0.66	0.91	0.942	1.815	1.158	1.598	1.655	1.136	0.725	1.035
ACAKHAOO_01896	11	2	3	2	19.6	351.633	374.733	-0.0917925	-1.06569	0.474335	0.829606	Bacterial non-heme ferritin	Cytoplasmic	Cytoplasmic	Cytoplasmic	Cytoplasmic	Cytoplasmic	No pathway	@Intracellular	No Cleavage Site	279808.SH1060	Staphylococcaceae	ftnA	ko:K02217	P	Ferritin	Bacterial non-heme ferritin	PUTATIVE FERRITIN HOMOLOG	-	Bacterial non-heme ferritin	Bacterial non-heme ferritin	Bacterial non-heme ferritin	Bacterial non-heme ferritin	Iron-storage protein	-	ACAKHAOO_01896	42	0.981	0.821	0.854	0.796	0.954	1.195	1.04	0.97	1.162	1.232	1.072	1.198
ACAKHAOO_00804	5	3	3	3	90.9	121.967	130.1	-0.093134	-1.06668	0.619472	0.907187	Ribonuclease R	Cytoplasmic	Cytoplasmic	Cytoplasmic	Cytoplasmic	Cytoplasmic	No pathway	@Intracellular	No Cleavage Site	279808.SH2105	Staphylococcaceae	rnr	ko:K12573,ko:K12585	J	Ribonuclease R	Ribonuclease R	Ribonuclease R	-	Ribonuclease R	Ribonuclease R	Ribonuclease R	Ribonuclease R	3'-5' exoribonuclease that releases 5'-nucleoside monophosphates and is involved in maturation of structured RNAs	-	ACAKHAOO_00804	28	0.851	0.754	1.119	1.014	0.984	1.128	1.484	1.344	1.304	0.839	1.104	0.97
ACAKHAOO_01453	6	3	7	3	359.6	138.767	148.033	-0.093261	-1.06678	0.734251	0.94956	Extracellular matrix-binding protein ebh / YSIRK-type signal peptide-containing protein	Surface	Unknown	Extracellular	Extracellular	Extracellular (SPI)	Sec-(SPI)	@Secretory (released) (with CS)	DQAHASEN	279808.SH1471	Bacteria	lapA	ko:K12549,ko:K20276	Q	Uncharacterized protein	-	-	-	Extracellular matrix-binding protein ebh	Extracellular matrix-binding protein ebh	Extracellular matrix-binding protein ebh	Extracellular matrix-binding protein ebh	Transposase	YSIRK-type signal peptide-containing protein [Staphylococcus haemolyticus]	ACAKHAOO_01453	112	1.689	1.109	1.818	2.218	1.109	1.523	1.639	2	1	0.761	0.82	0.5
ACAKHAOO_00375	26	9	19	9	54.7	1585.87	1693.7	-0.0949069	-1.068	0.369676	0.782844	Alkyl hydroperoxide reductase subunit F	Cytoplasmic	CytoplasmicMembrane	Cytoplasmic	Cytoplasmic	Cytoplasmic	No pathway	@Intracellular	No Cleavage Site	279808.SH2593	Staphylococcaceae	ahpF	ko:K03387	O	Alkyl hydroperoxide reductase subunit F	Alkyl hydroperoxide reductase subunit F	Alkyl hydroperoxide reductase subunit F	apoptosis-inducing factor 3-like [Source:NCBI gene;Acc:111847125]	Alkyl hydroperoxide reductase subunit F	Alkyl hydroperoxide reductase subunit F	Alkyl hydroperoxide reductase subunit F	Alkyl hydroperoxide reductase subunit F	Alkyl hydroperoxide reductase	-	ACAKHAOO_00375	596	0.997	0.867	1.111	1.008	0.962	1.151	1.282	1.163	1.11	0.99	1.102	0.954
ACAKHAOO_01492	13	5	13	5	60	581.067	623.7	-0.102149	-1.07337	0.915496	0.997689	Elastin-binding protein EbpS	Surface	Cellwall	Extracellular	Cytoplasmic	Surface (Possibly sec)	Possibly Sec-	@Intracellular /TMH start AFTER 60	No Cleavage Site	279808.SH1431	Staphylococcaceae	ebpS		M	Elastin-binding protein EbpS	Probable elastin-binding protein EbpS	CELL WALL-BINDING ENDOPEPTIDASE-RELATED PROTEIN	-	Elastin-binding protein EbpS	Elastin-binding protein EbpS	Elastin-binding protein EbpS	Elastin-binding protein EbpS	Lysin motif	-	ACAKHAOO_01492	503	0.955	0.806	0.667	1.046	1.44	1.184	0.826	1.297	1.786	0.913	0.637	1.377
ACAKHAOO_01105	3	1	2	1	35.1	81.6667	88.0333	-0.108303	-1.07796	0.496228	0.851061	Glycerophosphodiester phosphodiesterase	Cytoplasmic	Cytoplasmic	Cytoplasmic	Extracellular	Cytoplasmic	Sec-(SPI)	@Secretory (released) (with CS)	KSSKADQT	279808.SH1832	Staphylococcaceae	glpQ1	ko:K01126	C	Glycerophosphoryl diester phosphodiesterase, putative	Glycerophosphodiester phosphodiesterase	Glycerophosphoryl diester phosphodiesterase, putative	glycerophosphodiester phosphodiesterase 1-like [Source:NCBI gene;Acc:111667494]	Glycerophosphodiester phosphodiesterase	Glycerophosphodiester phosphodiesterase	Glycerophosphodiester phosphodiesterase	Glycerophosphodiester phosphodiesterase	glycerophosphoryl diester phosphodiesterase	-	ACAKHAOO_01105	31	0.944	0.888	0.928	0.957	1.195	1.063	1.045	1.078	1.346	0.986	0.97	1.249
ACAKHAOO_02154	35	8	20	8	30.1	1434.93	1554.43	-0.115405	-1.08328	0.211912	0.662001	50S ribosomal protein L2	Undefined	Unknown	Membrane	Cytoplasmic	Undefined	No pathway	@Intracellular	No Cleavage Site	279808.SH0805	Staphylococcaceae	rplB	ko:K02886	J	50S ribosomal protein L2	50S ribosomal protein L2	50S ribosomal protein L2	-	50S ribosomal protein L2	50S ribosomal protein L2	50S ribosomal protein L2	50S ribosomal protein L2	One of the primary rRNA binding proteins. Required for association of the 30S and 50S subunits to form the 70S ribosome, for tRNA binding and peptide bond formation. It has been suggested to have peptidyltransferase activity	-	ACAKHAOO_02154	623	1.037	0.943	1.095	0.9	0.947	1.1	1.162	0.954	1.004	1.153	1.218	1.053
ACAKHAOO_01121	23	2	3	2	11.4	154.5	167.5	-0.116554	-1.08414	0.601886	0.904944	Thioredoxin	Cytoplasmic	Cytoplasmic	Cytoplasmic	Cytoplasmic	Cytoplasmic	No pathway	@Intracellular	No Cleavage Site	279808.SH1816	Staphylococcaceae	trxA	ko:K03671	O	Uncharacterized protein	Thioredoxin	Thioredoxin	-	Thioredoxin	Thioredoxin	Thioredoxin	Thioredoxin	Component of the thioredoxin-thioredoxin reductase system. Participates in various redox reactions through the reversible oxidation of its active center dithiol to a disulfide and catalyzes dithiol-disulfide exchange reactions (By similarity)	-	ACAKHAOO_01121	78	1.154	0.704	0.906	0.97	0.839	1.638	1.287	1.378	1.192	1.189	0.934	0.865
ACAKHAOO_01541	15	2	2	2	14.8	121.067	131.567	-0.119992	-1.08673	0.688729	0.927109	putative protein YibN / sulfurtransferase	Surface	Unknown	Membrane	Membrane	Membrane (SPI)	Sec-(SPI)	@N-terminally anchored (No CS)	No Cleavage Site	279808.SH1382	Staphylococcaceae	yqhL		P	Putative sulfurtransferase	Uncharacterized protein YqhL	thiosulfate sulfurtransferase	-	putative protein YibN	putative protein YibN	putative protein YibN	putative protein YibN	Rhodanese Homology Domain	-	ACAKHAOO_01541	25	1.027	0.485	0.824	0.821	0.655	2.116	1.699	1.692	1.351	1.251	1.004	0.798
ACAKHAOO_01006	7	4	6	4	72.3	244.167	265.6	-0.121389	-1.08778	0.60696	0.904944	Serine protease HtrA-like protein	Cytoplasmic	Cytoplasmic	Extracellular	Cytoplasmic	Cytoplasmic	Possibly Sec-	@Intracellular /TMH start AFTER 60	No Cleavage Site	279808.SH1936	Staphylococcaceae	htrA	ko:K04691,ko:K04771	O	Trypsin	Serine protease HtrA-like	DegQ	-	Serine protease HtrA-like protein	Serine protease HtrA-like protein	Serine protease HtrA-like protein	Serine protease HtrA-like protein	COG0265 Trypsin-like serine proteases, typically periplasmic, contain C-terminal PDZ domain	-	ACAKHAOO_01006	85	0.851	0.646	0.924	1.025	1.131	1.317	1.43	1.587	1.751	0.83	0.901	1.103
ACAKHAOO_02433	9	3	4	3	36.7	140.867	153.633	-0.125161	-1.09063	0.556621	0.893932	Esterase / Monoterpene epsilon-lactone hydrolase	Cytoplasmic	Cytoplasmic	Cytoplasmic	Membrane	Cytoplasmic	Sec-(SPI)	@N-terminally anchored (No CS)	No Cleavage Site	279808.SH0526	Staphylococcaceae			I	Esterase	Esterase	Esterase	-	Monoterpene epsilon-lactone hydrolase	Monoterpene epsilon-lactone hydrolase	Monoterpene epsilon-lactone hydrolase	Monoterpene epsilon-lactone hydrolase	Steryl acetyl hydrolase	-	ACAKHAOO_02433	48	0.884	0.737	1.186	1.065	0.986	1.2	1.609	1.446	1.338	0.83	1.113	0.925
ACAKHAOO_00323	15	4	5	4	32.3	288.733	315.767	-0.129121	-1.09363	0.573424	0.897304	Small-conductance mechanosensitive channel	Surface	CytoplasmicMembrane	Membrane	Membrane	Membrane (SPI)	Sec-(SPI)	@Multi-transmembrane	No Cleavage Site	279808.SH2633	Staphylococcaceae	ykuT	ko:K22044	M	Mechanosensitive ion channel protein MscS	Small-conductance mechanosensitive channel	Small-conductance mechanosensitive channel, C-terminal peptide from Small-conductance mechanosensitive channel	-	Small-conductance mechanosensitive channel	3 Small-conductance mechanosensitive channel	Small-conductance mechanosensitive channel	Small-conductance mechanosensitive channel	Transporter, small conductance mechanosensitive ion channel MscS family protein	-	ACAKHAOO_00323	85	0.952	0.625	0.922	1.07	1.072	1.524	1.476	1.712	1.715	0.891	0.862	1.002
ACAKHAOO_01209	6	1	3	1	31.5	131.433	143.767	-0.129398	-1.09384	0.430425	0.809281	Succinate--CoA ligase [ADP-forming] subunit alpha	Cytoplasmic	Cytoplasmic	Cytoplasmic	Cytoplasmic	Cytoplasmic	No pathway	@Intracellular	No Cleavage Site	279808.SH1667	Staphylococcaceae	sucD	ko:K01902	C	Succinate--CoA ligase [ADP-forming] subunit alpha	Succinate--CoA ligase [ADP-forming] subunit alpha	Succinate--CoA ligase [ADP/GDP-forming] subunit alpha, mitochondrial	succinate-CoA ligase alpha subunit [Source:NCBI gene;Acc:101470893]	Succinate--CoA ligase [ADP-forming] subunit alpha	Succinate--CoA ligase [ADP-forming] subunit alpha	Succinate--CoA ligase [ADP-forming] subunit alpha	Succinate--CoA ligase [ADP-forming] subunit alpha	Succinyl-CoA synthetase functions in the citric acid cycle (TCA), coupling the hydrolysis of succinyl-CoA to the synthesis of either ATP or GTP and thus represents the only step of substrate-level phosphorylation in the TCA. The alpha subunit of the enzyme binds the substrates coenzyme A and phosphate, while succinate binding and nucleotide specificity is provided by the beta subunit	-	ACAKHAOO_01209	135	0.963	0.881	0.983	0.71	0.89	1.092	1.115	0.806	1.009	1.355	1.383	1.253
ACAKHAOO_01574	4	2	2	2	53.7	78.2	85.5667	-0.12988	-1.0942	0.334665	0.760922	Glycine--tRNA ligase	Cytoplasmic	Cytoplasmic	Cytoplasmic	Cytoplasmic	Cytoplasmic	No pathway	@Intracellular	No Cleavage Site	279808.SH1351	Staphylococcaceae	glyQS	ko:K01880	J	Glycine--tRNA ligase	Glycine--tRNA ligase	GLYCYL-TRNA SYNTHETASE	glycyl-tRNA synthetase [Source:ZFIN;Acc:ZDB-GENE-030131-9174]	Glycine--tRNA ligase	Glycine--tRNA ligase	Glycine--tRNA ligase	Glycine--tRNA ligase	Belongs to the class-II aminoacyl-tRNA synthetase family	-	ACAKHAOO_01574	38	1.013	0.793	0.963	0.986	1.065	1.276	1.214	1.243	1.342	1.027	0.977	1.08
ACAKHAOO_00386	6	3	3	3	58.1	149.433	163.567	-0.130377	-1.09458	0.579271	0.897304	GMP synthase [glutamine-hydrolyzing]	Cytoplasmic	Cytoplasmic	Cytoplasmic	Cytoplasmic	Cytoplasmic	No pathway	@Intracellular	No Cleavage Site	279808.SH2582	Staphylococcaceae	guaA	ko:K01951,ko:K03790	F	GMP synthase [glutamine-hydrolyzing]	GMP synthase [glutamine-hydrolyzing]	GMP synthase [glutamine-hydrolyzing]	-	GMP synthase [glutamine-hydrolyzing]	GMP synthase [glutamine-hydrolyzing]	GMP synthase [glutamine-hydrolyzing]	GMP synthase [glutamine-hydrolyzing]	Catalyzes the synthesis of GMP from XMP	-	ACAKHAOO_00386	41	1.04	0.729	1.172	1.047	0.826	1.427	1.608	1.437	1.134	0.993	1.119	0.789
ACAKHAOO_02138	5	1	2	1	15.5	141	154.6	-0.132845	-1.09645	0.751212	0.953069	50S ribosomal protein L15	Cytoplasmic	Unknown	Cytoplasmic	Cytoplasmic	Cytoplasmic	No pathway	@Intracellular	No Cleavage Site	279808.SH0821	Staphylococcaceae	rplO	ko:K02876	J	50S ribosomal protein L15	50S ribosomal protein L15	50S ribosomal protein L15	-	50S ribosomal protein L15	50S ribosomal protein L15	50S ribosomal protein L15	50S ribosomal protein L15	binds to the 23S rRNA	-	ACAKHAOO_02138	24	1.172	0.734	1.439	1.338	0.756	1.598	1.962	1.824	1.03	0.876	1.076	0.565
ACAKHAOO_00492	21	14	23	13	91.6	934.4	1024.9	-0.133371	-1.09685	0.417511	0.802043	ATP-dependent Clp protease ATP-binding subunit ClpC	Cytoplasmic	Cytoplasmic	Cytoplasmic	Cytoplasmic	Cytoplasmic	No pathway	@Intracellular	No Cleavage Site	279808.SH2484	Staphylococcaceae	clpC	ko:K03696	O	ATP-dependent Clp protease ATP-binding subunit ClpC	ATP-dependent Clp protease ATP-binding subunit ClpC	ATP-dependent Clp protease ATP-binding subunit ClpC	-	ATP-dependent Clp protease ATP-binding subunit ClpC	ATP-dependent Clp protease ATP-binding subunit ClpC	ATP-dependent Clp protease ATP-binding subunit ClpC	ATP-dependent Clp protease ATP-binding subunit ClpC	ATP-dependent Clp protease, ATP-binding subunit ClpC	-	ACAKHAOO_00492	367	1.22	1.092	1.346	1.173	1.016	1.117	1.232	1.075	0.931	1.04	1.147	0.866
ACAKHAOO_01042	5	2	4	2	42.6	217.733	239.767	-0.139069	-1.10119	0.581586	0.897304	putative quinol oxidase subunit 2	Surface	CytoplasmicMembrane	Membrane	Membrane	Membrane (SPII)	Sec-(SPII)	@Multi-transmembrane (Lipid modified N-termini)	ILLSGCS	279808.SH1901	Staphylococcaceae	cyoA	ko:K02297,ko:K02826	C	Probable quinol oxidase subunit 2	Probable quinol oxidase subunit 2	UBIQUINOL OXIDASE	cytochrome c oxidase subunit II [Source:NCBI gene;Acc:15822227]	putative quinol oxidase subunit 2	putative quinol oxidase subunit 2	putative quinol oxidase subunit 2	putative quinol oxidase subunit 2	Catalyzes quinol oxidation with the concomitant reduction of oxygen to water. Subunit II transfers the electrons from a quinol to the binuclear center of the catalytic subunit I	-	ACAKHAOO_01042	58	0.749	0.46	0.715	0.509	0.705	1.627	1.553	1.106	1.533	1.47	1.404	1.385
ACAKHAOO_02168	6	5	8	5	114.6	332	366.267	-0.141711	-1.10321	0.528336	0.875537	Swarming motility protein SwrC	Surface	CytoplasmicMembrane	Membrane	Membrane	Membrane (SPI)	Sec-(SPI)	@Multi-transmembrane	No Cleavage Site	279808.SH0791	Staphylococcaceae	cusA	ko:K03296,ko:K07787	V	Multidrug transporter	Swarming motility protein SwrC	Heavy metal cation tricomponent efflux pump ZneA(CzcA-like)	-	Swarming motility protein SwrC	Swarming motility protein SwrC	Swarming motility protein SwrC	Swarming motility protein SwrC	Belongs to the resistance-nodulation-cell division (RND) (TC 2.A.6) family	-	ACAKHAOO_02168	226	1.254	0.769	0.975	1.249	1.1	1.632	1.268	1.625	1.431	1.004	0.78	0.881
ACAKHAOO_02415	14	5	10	5	36.4	824.533	909.8	-0.141972	-1.10341	0.569014	0.897132	D-lactate dehydrogenase	Cytoplasmic	Cytoplasmic	Cytoplasmic	Cytoplasmic	Cytoplasmic	No pathway	@Intracellular	No Cleavage Site	279808.SH0545	Staphylococcaceae	ddh	ko:K03778	CH	D-lactate dehydrogenase	D-lactate dehydrogenase	D-lactate dehydrogenase	phosphoglycerate dehydrogenase [Source:NCBI gene;Acc:103042539]	D-lactate dehydrogenase	D-lactate dehydrogenase	D-lactate dehydrogenase	D-lactate dehydrogenase	Belongs to the D-isomer specific 2-hydroxyacid dehydrogenase family	-	ACAKHAOO_02415	209	1.386	0.965	1.068	1.081	0.908	1.435	1.106	1.12	0.941	1.282	0.988	0.84
ACAKHAOO_01077	15	3	3	3	23.8	193.533	213.667	-0.14278	-1.10403	0.596161	0.904944	cell-wall vinding protein / hypothetical protein	Surface	Extracellular	Extracellular	Extracellular	Extracellular (SPII)	Sec-(SPII)	@Lipid anchored	ILLAGCT	279808.SH1860	Staphylococcaceae	recN	ko:K03631,ko:K20345	L	Uncharacterized protein	Uncharacterized lipoprotein YkyA	conserved hypothetical protein	-	hypothetical protein	hypothetical protein	hypothetical protein	hypothetical protein	Putative cell-wall binding lipoprotein	MULTISPECIES: cell-wall-binding lipoprotein [Staphylococcus]	ACAKHAOO_01077	38	0.981	0.63	0.8	1.031	1.157	1.556	1.269	1.636	1.836	0.952	0.776	1.123
ACAKHAOO_02024	24	12	23	12	54.6	1662	1837.27	-0.144641	-1.10546	0.400657	0.802043	ATP synthase subunit alpha	Cytoplasmic	Cytoplasmic	Cytoplasmic	Cytoplasmic	Cytoplasmic	No pathway	@Intracellular	No Cleavage Site	279808.SH0930	Staphylococcaceae	atpA	ko:K02111	C	ATP synthase subunit alpha	ATP synthase subunit alpha	ATP synthase subunit alpha	ATP synthase F1 subunit alpha [Source:NCBI gene;Acc:100932575]	ATP synthase subunit alpha	ATP synthase subunit alpha	ATP synthase subunit alpha	ATP synthase subunit alpha	Produces ATP from ADP in the presence of a proton gradient across the membrane. The alpha chain is a regulatory subunit	-	ACAKHAOO_02024	522	1.115	0.782	0.912	1.038	1.091	1.426	1.166	1.327	1.394	1.074	0.878	1.051
ACAKHAOO_01408	5	2	2	2	60.1	58.2667	64.4667	-0.145883	-1.10641	0.613791	0.905708	ABC transporter, ATP-binding protein	Cytoplasmic	Cytoplasmic	Cytoplasmic	Cytoplasmic	Cytoplasmic	No pathway	@Intracellular	No Cleavage Site	279808.SH1520	Staphylococcaceae	ybiT	ko:K06158	S	ABC transporter, ATP-binding protein	Uncharacterized ABC transporter ATP-binding protein YkpA	EttA (YjjK) ABCF family protein	-	putative ABC transporter ATP-binding protein YbiT	putative ABC transporter ATP-binding protein YbiT	putative ABC transporter ATP-binding protein YbiT	putative ABC transporter ATP-binding protein YbiT	ABC transporter, ATP-binding protein	-	ACAKHAOO_01408	41	1.106	1.079	1.434	1.018	0.889	1.025	1.33	0.944	0.824	1.086	1.408	0.873
ACAKHAOO_01633	7	5	6	5	66.7	370.1	411.2	-0.151925	-1.11105	0.409326	0.802043	Aspartate--tRNA ligase	Cytoplasmic	Cytoplasmic	Cytoplasmic	Cytoplasmic	Cytoplasmic	No pathway	@Intracellular	No Cleavage Site	279808.SH1291	Staphylococcaceae	aspS	ko:K01876	J	Aspartate--tRNA ligase	Aspartate--tRNA ligase	ASPARTYL TRNA SYNTHETASE	-	Aspartate--tRNA ligase	Aspartate--tRNA ligase	Aspartate--tRNA ligase	Aspartate--tRNA ligase	Catalyzes the attachment of L-aspartate to tRNA(Asp) in a two-step reaction L-aspartate is first activated by ATP to form Asp-AMP and then transferred to the acceptor end of tRNA(Asp)	-	ACAKHAOO_01633	66	0.905	0.682	0.869	0.761	0.941	1.326	1.274	1.115	1.379	1.189	1.142	1.236
ACAKHAOO_01714	43	8	10	8	23.1	707.533	787.1	-0.153749	-1.11246	0.24599	0.67258	30S ribosomal protein S4	Cytoplasmic	Cytoplasmic	Cytoplasmic	Cytoplasmic	Cytoplasmic	No pathway	@Intracellular	No Cleavage Site	279808.SH1206	Staphylococcaceae	rpsD	ko:K02986	J	30S ribosomal protein S4	30S ribosomal protein S4	30S ribosomal protein S4	-	30S ribosomal protein S4	30S ribosomal protein S4	30S ribosomal protein S4	30S ribosomal protein S4	One of the primary rRNA binding proteins, it binds directly to 16S rRNA where it nucleates assembly of the body of the 30S subunit	-	ACAKHAOO_01714	187	1	0.814	0.964	0.812	0.957	1.229	1.184	0.998	1.177	1.232	1.187	1.179
ACAKHAOO_02148	23	2	2	2	10.2	189.667	211.067	-0.154233	-1.11283	0.59724	0.904944	30S ribosomal protein S17	Cytoplasmic	Cytoplasmic	Cytoplasmic	Cytoplasmic	Cytoplasmic	No pathway	@Intracellular	No Cleavage Site	279808.SH0811	Staphylococcaceae	rpsQ	ko:K02961	J	30S ribosomal protein S17	30S ribosomal protein S17	30S ribosomal protein S17	-	30S ribosomal protein S17	30S ribosomal protein S17	30S ribosomal protein S17	30S ribosomal protein S17	One of the primary rRNA binding proteins, it binds specifically to the 5'-end of 16S ribosomal RNA	-	ACAKHAOO_02148	24	0.993	0.993	0.804	0.79	1.3	1	0.81	0.796	1.309	1.257	1.018	1.645
ACAKHAOO_01640	3	2	2	2	84.4	86.5333	96.4	-0.155777	-1.11402	0.230399	0.667242	Protein translocase subunit SecDF	Surface	CytoplasmicMembrane	Membrane	Membrane	Membrane (SPI)	Sec-(SPI)	@Multi-transmembrane	No Cleavage Site	279808.SH1284	Staphylococcaceae	secF	ko:K03072,ko:K03074,ko:K12257	U	Multifunctional fusion protein	Protein translocase subunit SecDF	Probable SecDF protein-export membrane protein	-	Protein translocase subunit SecDF	Protein translocase subunit SecDF	Protein translocase subunit SecDF	Protein translocase subunit SecDF	Part of the Sec protein translocase complex. Interacts with the SecYEG preprotein conducting channel. SecDF uses the proton motive force (PMF) to complete protein translocation after the ATP-dependent function of SecA	-	ACAKHAOO_01640	30	1.035	0.808	0.917	0.84	0.997	1.281	1.135	1.04	1.235	1.232	1.091	1.187
ACAKHAOO_00087	1	1	2	1	125.6	110.2	122.833	-0.156578	-1.11464	0.552397	0.893767	Teichoic acid poly(glycerol phosphate) polymerase	Cytoplasmic	CytoplasmicMembrane	Cytoplasmic	Cytoplasmic	Cytoplasmic	No pathway	@Intracellular	No Cleavage Site	279808.SH0239	Staphylococcaceae	tagF	ko:K09809,ko:K19046	M	CDP-glycerol:poly(Glycerophosphate) glycerophosphotransferase	Teichoic acid poly(glycerol phosphate) polymerase	Teichoic acid biosynthesis protein F	-	Teichoic acid poly(glycerol phosphate) polymerase	Teichoic acid poly(glycerol phosphate) polymerase	Teichoic acid poly(glycerol phosphate) polymerase	Teichoic acid poly(glycerol phosphate) polymerase	glycosyl glycerophosphate transferases involved in teichoic acid biosynthesis TagF TagB EpsJ RodC	-	ACAKHAOO_00087	33	1.133	0.673	1.134	1.105	0.831	1.682	1.684	1.641	1.234	1.025	1.026	0.752
ACAKHAOO_00934	20	6	21	6	44.3	1091.9	1221.4	-0.161695	-1.1186	0.0611067	0.58301	NADH dehydrogenase-like protein	Cytoplasmic	CytoplasmicMembrane	Cytoplasmic	Cytoplasmic	Cytoplasmic	No pathway	@Intracellular	No Cleavage Site	279808.SH2010	Staphylococcaceae	ndh	ko:K03885	C	NAD(P)/FAD-dependent oxidoreductase	NADH dehydrogenase-like protein SH2010	NADH dehydrogenase-like protein SAOUHSC_00878	-	NADH dehydrogenase-like protein	NADH dehydrogenase-like protein	NADH dehydrogenase-like protein	NADH dehydrogenase-like protein	oxidoreductase activity	-	ACAKHAOO_00934	703	1.002	0.938	1.092	0.936	1.122	1.068	1.164	0.998	1.195	1.07	1.166	1.198
ACAKHAOO_01949	35	17	31	17	57.4	2110.07	2364.83	-0.16445	-1.12074	0.171451	0.659951	60 kDa chaperonin	Cytoplasmic	Cytoplasmic	Cytoplasmic	Cytoplasmic	Cytoplasmic	No pathway	@Intracellular	No Cleavage Site	279808.SH1002	Staphylococcaceae	groL	ko:K04077	O	60 kDa chaperonin	60 kDa chaperonin	60 kDa chaperonin 2	-	60 kDa chaperonin	60 kDa chaperonin	60 kDa chaperonin	60 kDa chaperonin	Prevents misfolding and promotes the refolding and proper assembly of unfolded polypeptides generated under stress conditions	-	ACAKHAOO_01949	697	1.178	1.102	1.288	1.047	1.063	1.069	1.169	0.95	0.965	1.125	1.23	1.015
ACAKHAOO_01812	40	4	8	4	13.3	449.267	504.667	-0.167759	-1.12331	0.548436	0.890692	UPF0342 protein SH1117	Cytoplasmic	Cytoplasmic	Cytoplasmic	Cytoplasmic	Cytoplasmic	No pathway	@Intracellular	No Cleavage Site	279808.SH1117	Staphylococcaceae	yheA		S	UPF0342 protein SERP1381	UPF0342 protein SH1117	UPF0342 protein yheA	-	hypothetical protein	hypothetical protein	hypothetical protein	hypothetical protein	Belongs to the UPF0342 family	-	ACAKHAOO_01812	178	1.093	0.635	0.712	0.776	0.903	1.723	1.122	1.223	1.423	1.409	0.917	1.164
ACAKHAOO_01808	18	5	9	5	36	588.667	661.3	-0.167854	-1.12339	0.544596	0.890692	Foldase protein PrsA	Surface	CytoplasmicMembrane	Membrane	Extracellular	Membrane (SPII)	Sec-(SPII)	@Lipid anchored	LLGACGS	279808.SH1121	Staphylococcaceae	prsA	ko:K01802,ko:K03769,ko:K03770,ko:K03771,ko:K07533	M	Foldase protein PrsA	Foldase protein PrsA	Foldase protein prsA	peptidylprolyl cis/trans isomerase, NIMA-interacting 1 [Source:NCBI gene;Acc:109991292]	Foldase protein PrsA	Foldase protein PrsA	Foldase protein PrsA	Foldase protein PrsA	peptidyl-prolyl isomerase	-	ACAKHAOO_01808	230	0.964	0.602	0.753	0.905	1.099	1.601	1.25	1.502	1.825	1.066	0.832	1.215
ACAKHAOO_00799	11	5	14	5	56.3	806.267	905.8	-0.167935	-1.12345	0.254519	0.682251	2,3-bisphosphoglycerate-independent phosphoglycerate mutase	Cytoplasmic	Cytoplasmic	Cytoplasmic	Cytoplasmic	Cytoplasmic	No pathway	@Intracellular	No Cleavage Site	279808.SH2110	Staphylococcaceae	gpmI	ko:K15633	G	2,3-bisphosphoglycerate-independent phosphoglycerate mutase	2,3-bisphosphoglycerate-independent phosphoglycerate mutase	2,3-bisphosphoglycerate-independent phosphoglycerate mutase	ectonucleotide pyrophosphatase/phosphodiesterase family member 7 [Source:NCBI gene;Acc:105031031]	2,3-bisphosphoglycerate-independent phosphoglycerate mutase	2,3-bisphosphoglycerate-independent phosphoglycerate mutase	2,3-bisphosphoglycerate-independent phosphoglycerate mutase	2,3-bisphosphoglycerate-independent phosphoglycerate mutase	Catalyzes the interconversion of 2-phosphoglycerate and 3-phosphoglycerate	-	ACAKHAOO_00799	359	1.006	0.867	1.153	0.864	0.909	1.16	1.33	0.997	1.049	1.164	1.335	1.052
ACAKHAOO_01145	19	8	31	8	53.7	1408.17	1582.7	-0.16857	-1.12394	0.345012	0.769943	Cell division protein FtsA	Cytoplasmic	Cytoplasmic	Cytoplasmic	Cytoplasmic	Cytoplasmic	No pathway	@Intracellular	No Cleavage Site	279808.SH1730	Staphylococcaceae	ftsA	ko:K03590	D	Cell division protein FtsA	Cell division protein FtsA	Cell division protein FtsA	-	Cell division protein FtsA	Cell division protein FtsA	Cell division protein FtsA	Cell division protein FtsA	Cell division protein that is involved in the assembly of the Z ring. May serve as a membrane anchor for the Z ring	-	ACAKHAOO_01145	885	1.09	0.763	1.055	1.073	1.042	1.428	1.383	1.406	1.365	1.016	0.984	0.971
ACAKHAOO_00894	21	3	5	3	15.2	193.367	217.533	-0.169897	-1.12498	0.539169	0.889012	Organic hydroperoxide resistance protein-like protein	Cytoplasmic	Unknown	Cytoplasmic	Cytoplasmic	Cytoplasmic	No pathway	@Intracellular	No Cleavage Site	279808.SH2056	Staphylococcaceae	ohr	ko:K04063	O	Peroxiredoxin	Organic hydroperoxide resistance protein-like	ORGANIC HYDROPEROXIDE RESISTANCE PROTEIN OHRB	-	Organic hydroperoxide resistance protein-like protein	Organic hydroperoxide resistance protein-like protein	Organic hydroperoxide resistance protein-like protein	Organic hydroperoxide resistance protein-like protein	response to oxidative stress	-	ACAKHAOO_00894	47	0.951	0.827	1.342	0.978	0.862	1.15	1.623	1.183	1.042	0.973	1.372	0.881
ACAKHAOO_02140	36	7	17	7	17.7	1277.37	1437.33	-0.170222	-1.12523	0.514738	0.861888	30S ribosomal protein S5	Cytoplasmic	Cytoplasmic	Cytoplasmic	Cytoplasmic	Cytoplasmic	No pathway	@Intracellular	No Cleavage Site	279808.SH0819	Staphylococcaceae	rpsE	ko:K02988	J	30S ribosomal protein S5	30S ribosomal protein S5	30S ribosomal protein S5	-	30S ribosomal protein S5	30S ribosomal protein S5	30S ribosomal protein S5	30S ribosomal protein S5	Located at the back of the 30S subunit body where it stabilizes the conformation of the head with respect to the body	-	ACAKHAOO_02140	289	1.193	0.913	1.328	1.095	0.864	1.306	1.454	1.199	0.946	1.09	1.213	0.789
ACAKHAOO_01725	7	3	3	3	47.6	218	245.533	-0.171591	-1.1263	0.415945	0.802043	Tyrosine--tRNA ligase	Cytoplasmic	Cytoplasmic	Cytoplasmic	Cytoplasmic	Cytoplasmic	No pathway	@Intracellular	No Cleavage Site	279808.SH1192	Staphylococcaceae	tyrS	ko:K01866	J	Tyrosine--tRNA ligase	Tyrosine--tRNA ligase	tyrosyl-tRNA synthetase	tyrosyl-tRNA synthetase 2 [Source:NCBI gene;Acc:110005345]	Tyrosine--tRNA ligase	Tyrosine--tRNA ligase	Tyrosine--tRNA ligase	Tyrosine--tRNA ligase	Catalyzes the attachment of tyrosine to tRNA(Tyr) in a two-step reaction tyrosine is first activated by ATP to form Tyr- AMP and then transferred to the acceptor end of tRNA(Tyr)	-	ACAKHAOO_01725	38	0.953	0.871	1.166	0.751	0.834	1.095	1.339	0.862	0.958	1.27	1.553	1.111
ACAKHAOO_00772	11	9	15	9	96.2	704.467	795.133	-0.174665	-1.1287	0.0787745	0.58301	Protein translocase subunit SecA 1	Cytoplasmic	Cytoplasmic	Cytoplasmic	Cytoplasmic	Cytoplasmic	No pathway	@Intracellular	No Cleavage Site	279808.SH2138	Staphylococcaceae	secA	ko:K03070	U	Protein translocase subunit SecA	Protein translocase subunit SecA 1	Preprotein translocase secA subunit	-	Protein translocase subunit SecA 1	Protein translocase subunit SecA 1	Protein translocase subunit SecA 1	Protein translocase subunit SecA 1	Part of the Sec protein translocase complex. Interacts with the SecYEG preprotein conducting channel. Has a central role in coupling the hydrolysis of ATP to the transfer of proteins into and across the cell membrane, serving as an ATP-driven molecular motor driving the stepwise translocation of polypeptide chains across the membrane	-	ACAKHAOO_00772	225	1.145	0.905	1.099	1.038	1.078	1.265	1.214	1.147	1.191	1.103	1.058	1.039
ACAKHAOO_01705	30	4	6	4	18.4	359	406.167	-0.178088	-1.13138	0.193719	0.662001	Putative universal stress protein	Cytoplasmic	Cytoplasmic	Cytoplasmic	Cytoplasmic	Cytoplasmic	No pathway	@Intracellular	No Cleavage Site	279808.SH1215	Staphylococcaceae	uspA	ko:K03499,ko:K06149	T	Universal stress family protein	Putative universal stress protein SH1215	Nucleotide-binding protein, universal stress protein UspA family	universal stress protein YxiE-like [Source:NCBI gene;Acc:100180855]	Putative universal stress protein	Putative universal stress protein	Putative universal stress protein	Putative universal stress protein	Universal stress protein	-	ACAKHAOO_01705	92	1.2	0.862	1.08	1.024	0.984	1.393	1.254	1.188	1.142	1.172	1.055	0.961
ACAKHAOO_00719	2	1	2	1	52.6	140.6	160.5	-0.190977	-1.14154	0.486746	0.844475	UPF0053 protein / HlyC/CorC family transporter	Surface	CytoplasmicMembrane	Cytoplasmic	Membrane	Membrane (SPII)	Sec-(SPII)	@Multi-transmembrane (Lipid modified N-termini)	YLSACQL	279808.SH2193	Staphylococcaceae	corC1	ko:K03699,ko:K06189	S	CBS domain protein	UPF0053 protein YhdP	Magnesium and cobalt efflux protein CorC	cyclin and CBS domain divalent metal cation transport mediator 2 [Source:NCBI gene;Acc:113410466]	hypothetical protein	hypothetical protein	hypothetical protein	hypothetical protein	COG1253 Hemolysins and related proteins containing CBS domains	MULTISPECIES: HlyC/CorC family transporter [Staphylococcus]	ACAKHAOO_00719	41	0.933	0.617	1.183	1.129	1.018	1.511	1.917	1.828	1.649	0.827	1.048	0.902
ACAKHAOO_02236	4	1	3	1	41.3	67.1667	76.8333	-0.193987	-1.14392	0.632552	0.907187	Lysostaphin resistance protein A	Surface	CytoplasmicMembrane	Membrane	Membrane	Membrane (SPI)	Sec-(SPI)	@Multi-transmembrane	No Cleavage Site	279808.SH0722	Staphylococcaceae	lyrA	ko:K07052	S	Abortive infection family protein	Lysostaphin resistance protein A	RAS AND A-FACTOR CONVERTING ENZYME 1, RCE1	-	Lysostaphin resistance protein A	Lysostaphin resistance protein A	Lysostaphin resistance protein A	Lysostaphin resistance protein A	CAAX protease self-immunity	-	ACAKHAOO_02236	34	0.922	0.821	0.852	1.057	1.52	1.122	1.037	1.287	1.851	0.872	0.806	1.438
ACAKHAOO_00376	43	6	25	6	21	2072.1	2378.43	-0.198918	-1.14784	0.0104176	0.560052	Alkyl hydroperoxide reductase C	Cytoplasmic	Cytoplasmic	Cytoplasmic	Cytoplasmic	Cytoplasmic	No pathway	@Intracellular	No Cleavage Site	279808.SH2592	Staphylococcaceae	ahpC	ko:K03386	O	Alkyl hydroperoxide reductase C	Alkyl hydroperoxide reductase C	alkyl hydroperoxide reductase C	peroxiredoxin 3 [Source:NCBI gene;Acc:106889892]	Alkyl hydroperoxide reductase C	Alkyl hydroperoxide reductase C	Alkyl hydroperoxide reductase C	Alkyl hydroperoxide reductase C	Thiol-specific peroxidase that catalyzes the reduction of hydrogen peroxide and organic hydroperoxides to water and alcohols, respectively. Plays a role in cell protection against oxidative stress by detoxifying peroxides	-	ACAKHAOO_00376	617	1.171	1.07	1.22	1.003	1.137	1.094	1.14	0.937	1.062	1.167	1.216	1.134
ACAKHAOO_01264	18	9	15	9	62.8	794.6	912.733	-0.199965	-1.14867	0.202775	0.662001	Aerobic glycerol-3-phosphate dehydrogenase	Cytoplasmic	Cytoplasmic	Cytoplasmic	Cytoplasmic	Cytoplasmic	No pathway	@Intracellular	No Cleavage Site	279808.SH1608	Staphylococcaceae	glpD	ko:K00111	C	Aerobic glycerol-3-phosphate dehydrogenase	Aerobic glycerol-3-phosphate dehydrogenase	Glycerol-3-phosphate dehydrogenase	glycerol-3-phosphate dehydrogenase 2 [Source:NCBI gene;Acc:103757091]	Aerobic glycerol-3-phosphate dehydrogenase	Aerobic glycerol-3-phosphate dehydrogenase	Aerobic glycerol-3-phosphate dehydrogenase	Aerobic glycerol-3-phosphate dehydrogenase	Belongs to the FAD-dependent glycerol-3-phosphate dehydrogenase family	-	ACAKHAOO_01264	363	1.046	0.767	1.011	0.911	1.019	1.364	1.318	1.188	1.329	1.148	1.11	1.119
ACAKHAOO_02041	20	9	17	9	51.9	953.667	1095.67	-0.200252	-1.1489	0.0660631	0.58301	Putative aldehyde dehydrogenase	Cytoplasmic	Cytoplasmic	Cytoplasmic	Cytoplasmic	Cytoplasmic	No pathway	@Intracellular	No Cleavage Site	279808.SH0913	Staphylococcaceae		ko:K00128	C	Putative aldehyde dehydrogenase SERP1729	Putative aldehyde dehydrogenase SH0913	Putative aldehyde dehydrogenase SAV2122	aldehyde dehydrogenase 2 family member, tandem duplicate 1 [Source:ZFIN;Acc:ZDB-GENE-040426-1262]	Putative aldehyde dehydrogenase	Putative aldehyde dehydrogenase	Putative aldehyde dehydrogenase	Putative aldehyde dehydrogenase	Belongs to the aldehyde dehydrogenase family	-	ACAKHAOO_02041	260	1.223	1.088	1.232	1.148	1.261	1.125	1.133	1.055	1.16	1.066	1.074	1.099
ACAKHAOO_00789	11	2	7	2	21.4	257.9	297.133	-0.204299	-1.15213	0.438544	0.812209	ATP-dependent Clp protease proteolytic subunit	Cytoplasmic	Cytoplasmic	Cytoplasmic	Cytoplasmic	Cytoplasmic	No pathway	@Intracellular	No Cleavage Site	279808.SH2121	Staphylococcaceae	clpP	ko:K01358	OU	ATP-dependent Clp protease proteolytic subunit	ATP-dependent Clp protease proteolytic subunit	ATP-dependent Clp protease proteolytic subunit	-	ATP-dependent Clp protease proteolytic subunit	ATP-dependent Clp protease proteolytic subunit	ATP-dependent Clp protease proteolytic subunit	ATP-dependent Clp protease proteolytic subunit	Cleaves peptides in various proteins in a process that requires ATP hydrolysis. Has a chymotrypsin-like activity. Plays a major role in the degradation of misfolded proteins	-	ACAKHAOO_00789	177	0.912	0.543	0.862	0.678	0.785	1.679	1.587	1.248	1.444	1.346	1.272	1.158
ACAKHAOO_01582	29	7	14	7	35	844.1	978.667	-0.213404	-1.15942	0.359758	0.779106	UPF0365 protein / hypothetical protein	Surface	Cytoplasmic	Membrane	Membrane	Membrane (SPI)	Sec-(SPI)	@Multi-transmembrane	No Cleavage Site	279808.SH1343	Staphylococcaceae	yqfA		S	UPF0365 protein SERP1140	UPF0365 protein SH1343	-	-	hypothetical protein	hypothetical protein	hypothetical protein	hypothetical protein	UPF0365 protein	-	ACAKHAOO_01582	406	1.093	0.687	0.868	0.981	1.133	1.59	1.263	1.428	1.649	1.114	0.884	1.155
ACAKHAOO_01912	6	3	4	3	49.9	221.333	257.3	-0.217231	-1.1625	0.305917	0.740814	Adenylosuccinate lyase	Cytoplasmic	Cytoplasmic	Cytoplasmic	Cytoplasmic	Cytoplasmic	No pathway	@Intracellular	No Cleavage Site	279808.SH1043	Staphylococcaceae	purB	ko:K01756	F	Adenylosuccinate lyase	Adenylosuccinate lyase	ADENYLOSUCCINATE LYASE	adenylosuccinate lyase [Source:NCBI gene;Acc:101719217]	Adenylosuccinate lyase	Adenylosuccinate lyase	Adenylosuccinate lyase	Adenylosuccinate lyase	Belongs to the lyase 1 family. Adenylosuccinate lyase subfamily	-	ACAKHAOO_01912	45	1.363	0.938	1.119	1.018	0.953	1.454	1.194	1.085	1.017	1.34	1.1	0.937
ACAKHAOO_01721	5	1	3	1	23.4	95.4667	111.1	-0.21879	-1.16376	0.427858	0.809281	1-acyl-sn-glycerol-3-phosphate acyltransferase	Cytoplasmic	Cytoplasmic	Cytoplasmic	Cytoplasmic	Cytoplasmic	No pathway	@Intracellular	No Cleavage Site	279808.SH1197	Staphylococcaceae	plsC	ko:K00655	I	1-acyl-sn-glycerol-3-phosphate acyltransferase, putative	1-acyl-sn-glycerol-3-phosphate acyltransferase	1-acyl-sn-glycerol-3-phosphate acyltransferase	-	1-acyl-sn-glycerol-3-phosphate acyltransferase	1-acyl-sn-glycerol-3-phosphate acyltransferase	1-acyl-sn-glycerol-3-phosphate acyltransferase	1-acyl-sn-glycerol-3-phosphate acyltransferase	1-acyl-sn-glycerol-3-phosphate acyltransferase	-	ACAKHAOO_01721	74	1.133	0.591	0.959	1.017	0.941	1.919	1.624	1.721	1.593	1.115	0.943	0.926
ACAKHAOO_02130	41	4	6	4	13.8	241.267	281	-0.219942	-1.16469	0.333537	0.760922	50S ribosomal protein L17	Cytoplasmic	Cytoplasmic	Cytoplasmic	Cytoplasmic	Cytoplasmic	No pathway	@Intracellular	No Cleavage Site	279808.SH0829	Staphylococcaceae	rplQ	ko:K02879,ko:K16193	J	50S ribosomal protein L17	50S ribosomal protein L17	50S ribosomal protein L17	-	50S ribosomal protein L17	50S ribosomal protein L17	50S ribosomal protein L17	50S ribosomal protein L17	Ribosomal protein L17	-	ACAKHAOO_02130	207	1.628	1.117	1.177	1.314	1.191	1.458	1.054	1.177	1.067	1.239	0.896	0.906
ACAKHAOO_02164	8	2	2	2	28.7	99.9333	116.733	-0.224179	-1.16811	0.545618	0.890692	Glucose 1-dehydrogenase	Cytoplasmic	Cytoplasmic	Cytoplasmic	Cytoplasmic	Cytoplasmic	No pathway	@Intracellular	No Cleavage Site	279808.SH0795	Staphylococcaceae			IQ	Adh short, KR, Epimerase, and/or NAD binding 10 domain containing protein	Glucose 1-dehydrogenase	GLUCOSE DEHYDROGENASE	carbonyl reductase 2 [Source:MGI Symbol;Acc:MGI:107200]	Glucose 1-dehydrogenase	Glucose 1-dehydrogenase	Glucose 1-dehydrogenase	Glucose 1-dehydrogenase	KR domain	-	ACAKHAOO_02164	22	1.211	0.889	1.716	1.434	0.954	1.363	1.93	1.613	1.073	0.845	1.196	0.665
ACAKHAOO_01462	9	6	6	6	83.4	317.633	371.633	-0.226518	-1.17001	0.398678	0.802043	Penicillin-binding protein	Surface	CytoplasmicMembrane	Extracellular	Membrane	Membrane (SPI)	Sec-(SPI)	@N-terminally anchored (No CS)	No Cleavage Site	279808.SH1462	Staphylococcaceae	ponA	ko:K04478,ko:K05365,ko:K05366,ko:K12551,ko:K21464	M	Penicillin-binding protein 2	Penicillin-binding protein 1A/1B	Penicillin-binding protein 2	-	Penicillin-binding protein 1A/1B	Penicillin-binding protein 1A/1B	Penicillin-binding protein 1A/1B	Penicillin-binding protein 1A/1B	Penicillin-binding protein	-	ACAKHAOO_01462	104	0.973	0.711	0.818	0.891	1.254	1.368	1.15	1.253	1.763	1.092	0.918	1.407
ACAKHAOO_00779	6	4	5	4	104.7	210.433	246.333	-0.227249	-1.1706	0.45001	0.813385	UvrABC system protein A	Cytoplasmic	Cytoplasmic	Cytoplasmic	Cytoplasmic	Cytoplasmic	No pathway	@Intracellular	No Cleavage Site	279808.SH2130	Staphylococcaceae	uvrA	ko:K03701	L	UvrABC system protein A	UvrABC system protein A	Excinuclease ABC subunit A	ATP binding cassette subfamily B member 5 [Source:NCBI gene;Acc:112952143]	UvrABC system protein A	UvrABC system protein A	UvrABC system protein A	UvrABC system protein A	The UvrABC repair system catalyzes the recognition and processing of DNA lesions. UvrA is an ATPase and a DNA-binding protein. A damage recognition complex composed of 2 UvrA and 2 UvrB subunits scans DNA for abnormalities. When the presence of a lesion has been verified by UvrB, the UvrA molecules dissociate	-	ACAKHAOO_00779	95	1.152	0.606	1.122	1.041	0.824	1.902	1.852	1.719	1.361	1.107	1.078	0.792
ACAKHAOO_01561	22	3	3	3	22.7	139.367	163.2	-0.227756	-1.17101	0.634121	0.907187	Superoxide dismutase [Mn/Fe]	Surface	Extracellular	Extracellular	Cytoplasmic	Extracellular (No pathway)	No pathway	@Intracellular	No Cleavage Site	435837.HMPREF0798_00239	Staphylococcaceae	sodA	ko:K04564	C	Superoxide dismutase	Superoxide dismutase [Mn/Fe]	Superoxide dismutase [Mn/Fe] 1	-	Superoxide dismutase [Mn/Fe]	Superoxide dismutase [Mn/Fe]	Superoxide dismutase [Mn/Fe]	Superoxide dismutase [Mn/Fe]	radicals which are normally produced within the cells and which are toxic to biological systems	-	ACAKHAOO_01561	75	1.446	0.657	1.332	1.333	0.722	2.202	2.029	2.03	1.1	1.085	1	0.542
ACAKHAOO_01706	7	2	3	2	43.8	79.0667	92.9	-0.232609	-1.17496	0.313447	0.740814	Acetate kinase	Cytoplasmic	Cytoplasmic	Cytoplasmic	Cytoplasmic	Cytoplasmic	No pathway	@Intracellular	No Cleavage Site	279808.SH1214	Staphylococcaceae	ackA	ko:K00925	F	Acetate kinase	Acetate kinase	Acetate kinase	-	Acetate kinase	Acetate kinase	Acetate kinase	Acetate kinase	Catalyzes the formation of acetyl phosphate from acetate and ATP. Can also catalyze the reverse reaction	-	ACAKHAOO_01706	62	1.19	1.316	1.613	1.396	1.559	0.904	1.225	1.06	1.184	0.852	1.155	1.117
ACAKHAOO_01225	18	8	13	8	63.8	545.133	642.867	-0.23791	-1.17928	0.256464	0.682251	Proline--tRNA ligase	Cytoplasmic	Cytoplasmic	Cytoplasmic	Cytoplasmic	Cytoplasmic	No pathway	@Intracellular	No Cleavage Site	279808.SH1651	Staphylococcaceae	proS	ko:K01881	J	Proline--tRNA ligase	Proline--tRNA ligase	Proline--tRNA ligase	prolyl-tRNA synthetase 2, mitochondrial [Source:ZFIN;Acc:ZDB-GENE-030131-4219]	Proline--tRNA ligase	Proline--tRNA ligase	Proline--tRNA ligase	Proline--tRNA ligase	Catalyzes the attachment of proline to tRNA(Pro) in a two-step reaction proline is first activated by ATP to form Pro- AMP and then transferred to the acceptor end of tRNA(Pro). As ProRS can inadvertently accommodate and process non-cognate amino acids such as alanine and cysteine, to avoid such errors it has two additional distinct editing activities against alanine. One activity is designated a…	-	ACAKHAOO_01225	335	1.356	0.841	1.142	1.227	1.12	1.613	1.358	1.459	1.332	1.105	0.931	0.913
ACAKHAOO_01806	24	3	5	3	13.9	291.8	344.4	-0.239105	-1.18026	0.234643	0.667242	hypothetical protein	Surface	Unknown	Extracellular	Extracellular	Extracellular (SPI)	Sec-(SPI)	@Secretory (released) (with CS)	IAVSWLNR	279808.SH1123	Staphylococcaceae	yhaH		S	Uncharacterized protein	-	-	-	hypothetical protein	hypothetical protein	hypothetical protein	hypothetical protein	gas vesicle protein	MULTISPECIES: YtxH domain-containing protein [Staphylococcus]	ACAKHAOO_01806	63	1.158	0.756	0.872	0.884	1.086	1.531	1.153	1.168	1.436	1.311	0.987	1.229
ACAKHAOO_00464	22	12	28	12	81.2	1357.6	1610.13	-0.246122	-1.18601	0.326967	0.755346	ATP-dependent zinc metalloprotease FtsH	Surface	CytoplasmicMembrane	Membrane	Membrane	Membrane (SPI)	Sec-(SPI)	@Multi-transmembrane	No Cleavage Site	279808.SH2500	Staphylococcaceae	ftsH	ko:K03798	O	ATP-dependent zinc metalloprotease FtsH	ATP-dependent zinc metalloprotease FtsH	CELL DIVISION PROTEIN FTSH	valosin containing protein [Source:MGI Symbol;Acc:MGI:99919]	ATP-dependent zinc metalloprotease FtsH	ATP-dependent zinc metalloprotease FtsH	ATP-dependent zinc metalloprotease FtsH	ATP-dependent zinc metalloprotease FtsH	Acts as a processive, ATP-dependent zinc metallopeptidase for both cytoplasmic and membrane proteins. Plays a role in the quality control of integral membrane proteins	-	ACAKHAOO_00464	654	0.981	0.736	0.869	0.907	1.284	1.333	1.181	1.232	1.745	1.082	0.958	1.416
ACAKHAOO_01734	58	8	49	8	18.6	3459.6	4106.57	-0.247327	-1.18701	0.393832	0.802043	DUF948 domain-containing protein	Surface	Cytoplasmic	Extracellular	Membrane	Surface (SpI)	Sec-(SPI)	@N-terminally anchored (No CS)	No Cleavage Site	279808.SH1183	Staphylococcaceae	ytxG		S	DUF948 domain-containing protein	UPF0478 protein SH1183	METHYL-ACCEPTING CHEMOTAXIS PROTEIN	EF-hand calcium binding domain 14 [Source:NCBI gene;Acc:105877504]	hypothetical protein	hypothetical protein	hypothetical protein	hypothetical protein	protein containing a divergent version of the methyl-accepting chemotaxis-like domain	MULTISPECIES: DUF948 domain-containing protein [Staphylococcus]	ACAKHAOO_01734	1234	1.16	0.7	0.91	1.167	1.333	1.658	1.301	1.668	1.904	0.994	0.78	1.142
ACAKHAOO_00510	14	14	26	14	133.2	2054.4	2438.97	-0.247553	-1.18719	0.658801	0.914215	DNA-directed RNA polymerase subunit beta	Cytoplasmic	Cytoplasmic	Cytoplasmic	Cytoplasmic	Cytoplasmic	No pathway	@Intracellular	No Cleavage Site	279808.SH2465	Staphylococcaceae	rpoB	ko:K03043	K	DNA-directed RNA polymerase subunit beta	DNA-directed RNA polymerase subunit beta	DNA-directed RNA polymerase subunit beta	-	DNA-directed RNA polymerase subunit beta	DNA-directed RNA polymerase subunit beta	DNA-directed RNA polymerase subunit beta	DNA-directed RNA polymerase subunit beta	DNA-dependent RNA polymerase catalyzes the transcription of DNA into RNA using the four ribonucleoside triphosphates as substrates	-	ACAKHAOO_00510	678	1.82	0.73	1.09	1.388	0.792	2.493	1.492	1.901	1.085	1.311	0.785	0.571
ACAKHAOO_01203	22	3	5	3	13.4	395.667	470.2	-0.248989	-1.18837	0.509585	0.856578	50S ribosomal protein L19	Cytoplasmic	Cytoplasmic	Cytoplasmic	Cytoplasmic	Cytoplasmic	No pathway	@Intracellular	No Cleavage Site	279808.SH1673	Staphylococcaceae	rplS	ko:K02884	J	50S ribosomal protein L19	50S ribosomal protein L19	50S ribosomal protein L19	mitochondrial ribosomal protein L19 [Source:Xenbase;Acc:XB-GENE-1003776]	50S ribosomal protein L19	50S ribosomal protein L19	50S ribosomal protein L19	50S ribosomal protein L19	This protein is located at the 30S-50S ribosomal subunit interface and may play a role in the structure and function of the aminoacyl-tRNA binding site	-	ACAKHAOO_01203	94	1.571	0.796	1.018	1.116	0.872	1.973	1.278	1.401	1.094	1.408	0.912	0.781
ACAKHAOO_01080	28	10	33	10	46.6	1952.87	2329.23	-0.254262	-1.19273	0.430781	0.809281	Dihydrolipoyllysine-residue acetyltransferase component of pyruvate dehydrogenase complex	Cytoplasmic	Cytoplasmic	Cytoplasmic	Cytoplasmic	Cytoplasmic	No pathway	@Intracellular	No Cleavage Site	279808.SH1857	Staphylococcaceae	pdhC	ko:K00627	C	Dihydrolipoamide acetyltransferase component of pyruvate dehydrogenase complex	Dihydrolipoyllysine-residue acetyltransferase component of pyruvate dehydrogenase complex	Dihydrolipoyllysine-residue acetyltransferase component of pyruvate dehydrogenase complex	dihydrolipoamide branched chain transacylase E2 [Source:HGNC Symbol;Acc:HGNC:2698]	Dihydrolipoyllysine-residue acetyltransferase component of pyruvate dehydrogenase complex	Dihydrolipoyllysine-residue acetyltransferase component of pyruvate dehydrogenase complex	Dihydrolipoyllysine-residue acetyltransferase component of pyruvate dehydrogenase complex	Dihydrolipoyllysine-residue acetyltransferase component of pyruvate dehydrogenase complex	acetyltransferase component of pyruvate dehydrogenase complex	-	ACAKHAOO_01080	708	1.398	0.755	1.435	1.459	1.001	1.851	1.9	1.933	1.326	0.958	0.983	0.686
ACAKHAOO_00663	4	3	3	3	85.1	153.633	183.267	-0.254453	-1.19288	0.240635	0.67041	Teichoic acid poly(glycerol phosphate) polymerase	Cytoplasmic	CytoplasmicMembrane	Cytoplasmic	Cytoplasmic	Cytoplasmic	No pathway	@Intracellular	No Cleavage Site	279808.SH2250	Staphylococcaceae	tagF	ko:K09809,ko:K19354	M	Teichoic acid poly(glycerol phosphate) polymerase	Teichoic acid poly(glycerol phosphate) polymerase	Teichoic acid biosynthesis protein F	-	Teichoic acid poly(glycerol phosphate) polymerase	Teichoic acid poly(glycerol phosphate) polymerase	Teichoic acid poly(glycerol phosphate) polymerase	Teichoic acid poly(glycerol phosphate) polymerase	teichoic acid biosynthesis	-	ACAKHAOO_00663	34	0.995	0.727	1.248	0.962	0.964	1.368	1.718	1.323	1.327	1.034	1.298	1.003
ACAKHAOO_01542	7	3	3	3	54.9	200.667	239.9	-0.257632	-1.19551	0.329807	0.757853	putative glycine dehydrogenase (decarboxylating) subunit 2	Cytoplasmic	Cytoplasmic	Cytoplasmic	Cytoplasmic	Cytoplasmic	No pathway	@Intracellular	No Cleavage Site	279808.SH1381	Staphylococcaceae	gcvPB	ko:K00283	E	Probable glycine dehydrogenase (decarboxylating) subunit 2	Probable glycine dehydrogenase (decarboxylating) subunit 2	glycine dehydrogenase subunit 2 (P-protein)	glycine decarboxylase [Source:NCBI gene;Acc:103755664]	putative glycine dehydrogenase (decarboxylating) subunit 2	putative glycine dehydrogenase (decarboxylating) subunit 2	putative glycine dehydrogenase (decarboxylating) subunit 2	putative glycine dehydrogenase (decarboxylating) subunit 2	The glycine cleavage system catalyzes the degradation of glycine. The P protein binds the alpha-amino group of glycine through its pyridoxal phosphate cofactor	-	ACAKHAOO_01542	37	1.156	0.913	1.486	1.096	0.954	1.267	1.628	1.201	1.046	1.055	1.356	0.871
ACAKHAOO_02141	29	4	5	4	13.3	547.467	654.7	-0.258063	-1.19587	0.0181883	0.560052	50S ribosomal protein L18	Cytoplasmic	Cytoplasmic	Cytoplasmic	Cytoplasmic	Cytoplasmic	No pathway	@Intracellular	No Cleavage Site	279808.SH0818	Staphylococcaceae	rplR	ko:K02881	J	50S ribosomal protein L18	50S ribosomal protein L18	50S ribosomal protein L18	-	50S ribosomal protein L18	50S ribosomal protein L18	50S ribosomal protein L18	50S ribosomal protein L18	This is one of the proteins that binds and probably mediates the attachment of the 5S RNA into the large ribosomal subunit, where it forms part of the central protuberance	-	ACAKHAOO_02141	80	1.167	0.963	1.067	0.905	1.196	1.212	1.108	0.94	1.242	1.289	1.178	1.321
ACAKHAOO_01776	43	11	20	11	25.7	1617.43	1934.47	-0.25823	-1.19601	0.478014	0.83267	Transaldolase	Cytoplasmic	Unknown	Cytoplasmic	Cytoplasmic	Cytoplasmic	No pathway	@Intracellular	No Cleavage Site	279808.SH1145	Staphylococcaceae	tal	ko:K00616	H	Transaldolase	Probable transaldolase	PROTEIN (Transaldolase (EC 2.2.1.2))	-	Transaldolase	Transaldolase	Transaldolase	Transaldolase	Transaldolase	-	ACAKHAOO_01776	413	1.373	1.015	1.748	1.403	0.966	1.353	1.722	1.382	0.952	0.979	1.246	0.689
ACAKHAOO_02191	25	6	7	6	34.3	506.367	606.4	-0.260087	-1.19755	0.451558	0.813385	Ferrichrome ABC transporter substrate-binding protein	Surface	CytoplasmicMembrane	Membrane	Extracellular	Membrane (SPII)	Sec-(SPII)	@Lipid anchored	IVLAACG	279808.SH0768	Staphylococcaceae	fhuD	ko:K02016	P	Ferrichrome ABC transporter substrate-binding protein	Iron(3+)-hydroxamate-binding protein FhuD	Ferric hydroxamate receptor 2	-	Iron(3+)-hydroxamate-binding protein FhuD	Iron(3+)-hydroxamate-binding protein FhuD	Iron(3+)-hydroxamate-binding protein FhuD	Iron(3+)-hydroxamate-binding protein FhuD	Ferrichrome ABC transporter substrate-binding protein	-	ACAKHAOO_02191	137	1.479	0.685	1.334	1.765	1.318	2.159	1.947	2.576	1.924	0.838	0.756	0.747
ACAKHAOO_01377	1	1	2	1	90.4	170.6	204.6	-0.262188	-1.1993	0.498919	0.851061	DNA topoisomerase 4 subunit A	Cytoplasmic	Cytoplasmic	Cytoplasmic	Cytoplasmic	Cytoplasmic	No pathway	@Intracellular	No Cleavage Site	279808.SH1553	Staphylococcaceae	parC	ko:K02469,ko:K02621	L	DNA topoisomerase (ATP-hydrolyzing)	DNA topoisomerase 4 subunit A	DNA topoisomerase 4 subunit A	-	DNA topoisomerase 4 subunit A	DNA topoisomerase 4 subunit A	DNA topoisomerase 4 subunit A	DNA topoisomerase 4 subunit A	Topoisomerase IV is essential for chromosome segregation. It relaxes supercoiled DNA. Performs the decatenation events required during the replication of a circular DNA molecule	-	ACAKHAOO_01377	37	1.979	1.138	1.372	1.544	1.065	1.739	1.205	1.356	0.935	1.282	0.889	0.69
ACAKHAOO_01435	6	2	2	2	39.6	146.167	175.3	-0.262212	-1.19932	0.279062	0.709146	UDP-N-acetylglucosamine--N-acetylmuramyl-(pentapeptide) pyrophosphoryl-undecaprenol N-acetylglucosamine transferase	Cytoplasmic	CytoplasmicMembrane	Cytoplasmic	Cytoplasmic	Cytoplasmic	No pathway	@Intracellular	No Cleavage Site	279808.SH1488	Staphylococcaceae	murG	ko:K02563	M	UDP-N-acetylglucosamine--N-acetylmuramyl-(pentapeptide) pyrophosphoryl-undecaprenol N-acetylglucosamine transferase	UDP-N-acetylglucosamine--N-acetylmuramyl-(pentapeptide) pyrophosphoryl-undecaprenol N-acetylglucosamine transferase	UDP-N-acetylglucosamine--N-acetylmuramyl-(pentapeptide) pyrophosphoryl-undecaprenol N-acetylglucosamine transferase	-	UDP-N-acetylglucosamine--N-acetylmuramyl-(pentapeptide) pyrophosphoryl-undecaprenol N-acetylglucosamine transferase	UDP-N-acetylglucosamine--N-acetylmuramyl-(pentapeptide) pyrophosphoryl-undecaprenol N-acetylglucosamine transferase	UDP-N-acetylglucosamine--N-acetylmuramyl-(pentapeptide) pyrophosphoryl-undecaprenol N-acetylglucosamine transferase	UDP-N-acetylglucosamine--N-acetylmuramyl-(pentapeptide) pyrophosphoryl-undecaprenol N-acetylglucosamine transferase	Cell wall formation. Catalyzes the transfer of a GlcNAc subunit on undecaprenyl-pyrophosphoryl-MurNAc-pentapeptide (lipid intermediate I) to form undecaprenyl-pyrophosphoryl-MurNAc- (pentapeptide)GlcNAc (lipid intermediate II)	-	ACAKHAOO_01435	37	0.938	0.679	0.928	0.9	1.228	1.381	1.366	1.326	1.808	1.042	1.03	1.364
ACAKHAOO_01088	5	1	5	1	47.4	13.5333	16.2667	-0.265401	-1.20197	0.590849	0.904944	DUF4064 hypothetical protein	Surface	CytoplasmicMembrane	Membrane	Membrane	Membrane (SPI)	Sec-(SPI)	@Multi-transmembrane	No Cleavage Site	279808.SH1849	Staphylococcaceae			S	Membrane protein	-	-	-	hypothetical protein	hypothetical protein	hypothetical protein	hypothetical protein	Protein of unknown function (DUF4064)	MULTISPECIES: DUF4064 domain-containing protein [Staphylococcus]	ACAKHAOO_01088	232	1.745	0.903	0.829	1.144	1.083	1.932	0.918	1.266	1.198	1.526	0.725	0.946
ACAKHAOO_00967	5	4	5	3	97.6	83	99.9	-0.267373	-1.20361	0.349953	0.769943	Chaperone protein ClpB	Cytoplasmic	Cytoplasmic	Cytoplasmic	Cytoplasmic	Cytoplasmic	No pathway	@Intracellular	No Cleavage Site	279808.SH1975	Staphylococcaceae	clpB	ko:K03694,ko:K03695	O	Uncharacterized protein	Chaperone protein ClpB	ClpB protein	-	Chaperone protein ClpB	Chaperone protein ClpB	Chaperone protein ClpB	Chaperone protein ClpB	Part of a stress-induced multi-chaperone system, it is involved in the recovery of the cell from heat-induced damage, in cooperation with DnaK, DnaJ and GrpE	-	ACAKHAOO_00967	71	1.47	1.096	1.706	1.456	1.099	1.342	1.557	1.329	1.003	1.01	1.171	0.755
ACAKHAOO_01722	20	8	15	8	45.2	1251.07	1508.13	-0.269605	-1.20548	0.376595	0.793606	Serine protease Do-like HtrA/HtrB	Surface	Unknown	Membrane	Membrane	Membrane (SPI)	Sec-(SPI)	@N-terminally anchored (No CS)	No Cleavage Site	279808.SH1196	Staphylococcaceae	htrA	ko:K04691,ko:K04771	O	Serine protease	Serine protease Do-like HtrB	Periplasmic serine endoprotease DegP-like	HtrA serine peptidase 3 [Source:NCBI gene;Acc:103033619]	Serine protease Do-like HtrA	Serine protease Do-like HtrA	Serine protease Do-like HtrA	Serine protease Do-like HtrA	serine protease	-	ACAKHAOO_01722	382	1.042	0.733	0.826	0.944	1.36	1.421	1.127	1.288	1.855	1.103	0.875	1.44
ACAKHAOO_02068	6	2	2	2	42	74.4	90.2	-0.277825	-1.21237	0.607485	0.904944	hypothetical protein	Surface	CytoplasmicMembrane	Membrane	Membrane	Membrane (SPI)	Sec-(SPI)	@Multi-transmembrane	No Cleavage Site	279808.SH0886	Staphylococcaceae			-	Lytic transglycosylase	-	-	-	hypothetical protein	hypothetical protein	hypothetical protein	hypothetical protein	-	MULTISPECIES: hypothetical protein [Staphylococcus]	ACAKHAOO_02068	35	0.788	0.646	0.664	0.737	1.437	1.22	1.028	1.141	2.225	1.069	0.9	1.949
ACAKHAOO_01403	7	1	2	1	32.8	41.5667	50.4667	-0.279904	-1.21411	0.659834	0.914215	Phosphate import ATP-binding protein PstB 3	Surface	CytoplasmicMembrane	Extracellular	Cytoplasmic	Surface (No pathway)	No pathway	@Intracellular	No Cleavage Site	279808.SH1525	Staphylococcaceae	pstB	ko:K02036	P	Phosphate import ATP-binding protein PstB	Phosphate import ATP-binding protein PstB	Multidrug resistance protein 1	ATP binding cassette subfamily B member 1 [Source:NCBI gene;Acc:112935070]	Phosphate import ATP-binding protein PstB 3	Phosphate import ATP-binding protein PstB 3	Phosphate import ATP-binding protein PstB 3	Phosphate import ATP-binding protein PstB 3	Part of the ABC transporter complex PstSACB involved in phosphate import. Responsible for energy coupling to the transport system	-	ACAKHAOO_01403	56	0.614	0.535	0.627	0.617	1.374	1.148	1.173	1.154	2.569	0.994	1.016	2.226
ACAKHAOO_01067	17	9	17	9	63.5	1527.73	1855.3	-0.28026	-1.21441	0.392068	0.802043	Phosphoenolpyruvate-protein phosphotransferase	Cytoplasmic	Cytoplasmic	Cytoplasmic	Cytoplasmic	Cytoplasmic	No pathway	@Intracellular	No Cleavage Site	279808.SH1874	Staphylococcaceae	ptsI	ko:K08483	G	Phosphoenolpyruvate-protein phosphotransferase	Phosphoenolpyruvate-protein phosphotransferase	PHOSPHOENOLPYRUVATE-PROTEIN PHOSPHOTRANSFERASE	-	Phosphoenolpyruvate-protein phosphotransferase	Phosphoenolpyruvate-protein phosphotransferase	Phosphoenolpyruvate-protein phosphotransferase	Phosphoenolpyruvate-protein phosphotransferase	General (non sugar-specific) component of the phosphoenolpyruvate-dependent sugar phosphotransferase system (sugar PTS). This major carbohydrate active-transport system catalyzes the phosphorylation of incoming sugar substrates concomitantly with their translocation across the cell membrane. Enzyme I transfers the phosphoryl group from phosphoenolpyruvate (PEP) to the phosphoryl carrier protein (…	-	ACAKHAOO_01067	375	1.316	0.793	1.236	0.963	0.795	1.659	1.559	1.214	1.003	1.366	1.284	0.826
ACAKHAOO_01396	2	1	2	1	49.6	92.0333	112.1	-0.284558	-1.21804	0.181804	0.6619	Aminoacyltransferase FemA	Cytoplasmic	Cytoplasmic	Extracellular	Cytoplasmic	Cytoplasmic	No pathway	@Intracellular	No Cleavage Site	279808.SH1532	Staphylococcaceae	femA	ko:K11693,ko:K11694,ko:K11695,ko:K12554	V	Aminoacyltransferase	Aminoacyltransferase FemA	factor essential for expression of methicillin resistance	-	Aminoacyltransferase FemA	Aminoacyltransferase FemA	Aminoacyltransferase FemA	Aminoacyltransferase FemA	Methicillin resistance	-	ACAKHAOO_01396	23	0.98	0.694	0.962	0.8	1.096	1.412	1.386	1.153	1.579	1.225	1.203	1.37
ACAKHAOO_00958	21	4	5	4	21.7	241.3	294.067	-0.285315	-1.21868	0.356507	0.777833	Signal peptidase IB	Surface	Cellwall	Membrane	Membrane	Membrane (SPI)	Sec-(SPI)	@N-terminally anchored (No CS)	No Cleavage Site	279808.SH1985	Staphylococcaceae	spsB	ko:K03100	U	Signal peptidase I	Signal peptidase IB	Maltose-binding periplasmic protein,Signal peptidase IB	inner mitochondrial membrane peptidase subunit 1 [Source:HGNC Symbol;Acc:HGNC:26317]	Signal peptidase IB	Signal peptidase IB	Signal peptidase IB	Signal peptidase IB	Belongs to the peptidase S26 family	-	ACAKHAOO_00958	117	0.966	0.693	0.851	0.919	1.367	1.394	1.228	1.327	1.973	1.051	0.925	1.487
ACAKHAOO_00524	13	6	12	6	40.2	522.933	639.467	-0.290242	-1.22285	0.233845	0.667242	putative branched-chain-amino-acid aminotransferase	Cytoplasmic	Cytoplasmic	Cytoplasmic	Cytoplasmic	Cytoplasmic	No pathway	@Intracellular	No Cleavage Site	279808.SH2449	Staphylococcaceae	ilvE	ko:K00826	E	Probable branched-chain-amino-acid aminotransferase	Probable branched-chain-amino-acid aminotransferase	Branched-chain amino acid aminotransferase	-	putative branched-chain-amino-acid aminotransferase	putative branched-chain-amino-acid aminotransferase	putative branched-chain-amino-acid aminotransferase	putative branched-chain-amino-acid aminotransferase	Aminotransferase	-	ACAKHAOO_00524	143	1.206	0.804	1.357	1.057	0.935	1.501	1.689	1.316	1.163	1.141	1.284	0.884
ACAKHAOO_00494	9	2	2	2	39.5	51.7	63.3333	-0.292801	-1.22502	0.242688	0.67041	putative PIN and TRAM-domain containing protein YacL	Surface	CytoplasmicMembrane	Membrane	Membrane	Membrane (SPI)	Sec-(SPI)	@Multi-transmembrane	No Cleavage Site	279808.SH2482	Staphylococcaceae	yacL		S	Twitching motility protein PilT	Uncharacterized PIN and TRAM-domain containing protein YacL	Uncharacterized protein TTHA0540	-	putative PIN and TRAM-domain containing protein YacL	putative PIN and TRAM-domain containing protein YacL	putative PIN and TRAM-domain containing protein YacL	putative PIN and TRAM-domain containing protein YacL	PIN domain	-	ACAKHAOO_00494	38	1.024	0.659	0.835	0.785	1.135	1.553	1.267	1.19	1.721	1.305	1.065	1.446
ACAKHAOO_02026	5	1	2	1	19.8	167.567	205.333	-0.293233	-1.22538	0.313791	0.740814	ATP synthase subunit b	Surface	CytoplasmicMembrane	Cytoplasmic	Membrane	Membrane (SPI)	Sec-(SPI)	@N-terminally anchored (No CS)	No Cleavage Site	279808.SH0928	Staphylococcaceae	atpF	ko:K02109	C	ATP synthase subunit b	ATP synthase subunit b	ATP synthase subunit b	-	ATP synthase subunit b	ATP synthase subunit b	ATP synthase subunit b	ATP synthase subunit b	Component of the F(0) channel, it forms part of the peripheral stalk, linking F(1) to F(0)	-	ACAKHAOO_02026	42	1.1	0.666	1.034	1.161	1.331	1.651	1.552	1.744	1.998	0.947	0.89	1.146
ACAKHAOO_02206	12	4	4	4	34.8	290.6	360.067	-0.309229	-1.23905	0.283191	0.715431	Putative 2-hydroxyacid dehydrogenase	Cytoplasmic	Cytoplasmic	Cytoplasmic	Cytoplasmic	Cytoplasmic	No pathway	@Intracellular	No Cleavage Site	279808.SH0752	Staphylococcaceae		ko:K00015	CH	Glycerate dehydrogenase	Putative 2-hydroxyacid dehydrogenase SH0752	Glyoxylate reductase	glyoxylate and hydroxypyruvate reductase [Source:NCBI gene;Acc:108425008]	Putative 2-hydroxyacid dehydrogenase	Putative 2-hydroxyacid dehydrogenase	Putative 2-hydroxyacid dehydrogenase	Putative 2-hydroxyacid dehydrogenase	Belongs to the D-isomer specific 2-hydroxyacid dehydrogenase family	-	ACAKHAOO_02206	92	1.376	0.758	1.139	0.971	0.866	1.816	1.504	1.282	1.143	1.417	1.173	0.891
ACAKHAOO_01886	6	1	2	1	23.6	56.0333	69.4333	-0.309343	-1.23914	0.186167	0.662001	Response regulator protein VraR	Cytoplasmic	Cytoplasmic	Cytoplasmic	Cytoplasmic	Cytoplasmic	No pathway	@Intracellular	No Cleavage Site	279808.SH1071	Staphylococcaceae	vraR	ko:K07694,ko:K11618	K	DNA-binding response regulator	Response regulator protein VraR	Response regulator protein vraR	-	Response regulator protein VraR	Response regulator protein VraR	Response regulator protein VraR	Response regulator protein VraR	response regulator	-	ACAKHAOO_01886	55	1.28	0.778	1.293	1.096	0.986	1.644	1.662	1.408	1.267	1.168	1.18	0.9
ACAKHAOO_01924	35	3	10	3	6.4	420.8	522.967	-0.313584	-1.24279	0.0659489	0.58301	hypothetical protein	Surface	CytoplasmicMembrane	Cytoplasmic	Membrane	Membrane (SPI)	Sec-(SPI)	@N-terminally anchored (No CS)	No Cleavage Site	279808.SH1031	Staphylococcaceae			-	Uncharacterized protein	-	-	-	hypothetical protein	hypothetical protein	hypothetical protein	hypothetical protein	-	MULTISPECIES: hypothetical protein [Staphylococcus]	ACAKHAOO_01924	474	1.232	0.845	1.095	1.063	1.286	1.459	1.297	1.259	1.522	1.159	1.03	1.21
ACAKHAOO_01081	29	13	35	13	49.6	2633.43	3279.4	-0.316487	-1.24529	0.102063	0.609456	Dihydrolipoyl dehydrogenase	Cytoplasmic	Cytoplasmic	Cytoplasmic	Cytoplasmic	Cytoplasmic	No pathway	@Intracellular	No Cleavage Site	279808.SH1856	Staphylococcaceae	lpdA	ko:K00382	C	Dihydrolipoyl dehydrogenase	Dihydrolipoyl dehydrogenase	DIHYDROLIPOAMIDE DEHYDROGENASE	Cricetulus griseus dihydrolipoamide dehydrogenase (Dld), mRNA. [Source:RefSeq mRNA;Acc:NM_001246697]	Dihydrolipoyl dehydrogenase	Dihydrolipoyl dehydrogenase	Dihydrolipoyl dehydrogenase	Dihydrolipoyl dehydrogenase	COG1249 Pyruvate 2-oxoglutarate dehydrogenase complex, dihydrolipoamide dehydrogenase (E3) component, and related enzymes	-	ACAKHAOO_01081	856	1.149	0.743	1.099	0.858	0.992	1.546	1.478	1.155	1.334	1.339	1.281	1.155
ACAKHAOO_01062	18	1	3	1	4.6	141.967	177.033	-0.318469	-1.24701	0.4544	0.813385	hypothetical protein	Surface	Extracellular	Extracellular	Cytoplasmic	Extracellular (No pathway)	No pathway	@Intracellular	No Cleavage Site					-	Uncharacterized protein	-	-	-	hypothetical protein	hypothetical protein	hypothetical protein	hypothetical protein	-	-	ACAKHAOO_01062	62	0.852	0.335	0.564	0.515	0.892	2.541	1.681	1.537	2.66	1.654	1.094	1.731
ACAKHAOO_01663	4	2	2	2	46.2	119.333	149	-0.320315	-1.2486	0.302064	0.740814	Glutamate-1-semialdehyde 2,1-aminomutase	Cytoplasmic	Cytoplasmic	Cytoplasmic	Cytoplasmic	Cytoplasmic	No pathway	@Intracellular	No Cleavage Site	279808.SH1260	Staphylococcaceae	hemL	ko:K01845	H	Glutamate-1-semialdehyde 2,1-aminomutase	Glutamate-1-semialdehyde 2,1-aminomutase 2	Glutamate-1-semialdehyde 2,1-aminomutase	-	Glutamate-1-semialdehyde 2,1-aminomutase 1	Glutamate-1-semialdehyde 2,1-aminomutase 1	Glutamate-1-semialdehyde 2,1-aminomutase 1	Glutamate-1-semialdehyde 2,1-aminomutase 1	Glutamate-1-semialdehyde aminotransferase	-	ACAKHAOO_01663	67	1.376	0.793	1.19	0.93	0.835	1.734	1.5	1.173	1.053	1.479	1.279	0.898
ACAKHAOO_02327	25	8	16	8	31.8	968.6	1212.53	-0.324052	-1.25184	0.128231	0.623948	hypothetical protein	Undefined	Unknown	Extracellular	Cytoplasmic	Undefined	Possibly Sec-	@Intracellular /TMH start AFTER 60	No Cleavage Site	279808.SH0630	Staphylococcaceae			S	Uncharacterized protein	-	-	-	hypothetical protein	hypothetical protein	hypothetical protein	hypothetical protein	mRNA processing	MULTISPECIES: hypothetical protein [Staphylococcus]	ACAKHAOO_02327	291	1.04	0.72	1.029	0.912	1.224	1.446	1.43	1.267	1.701	1.141	1.129	1.343
ACAKHAOO_02133	42	7	18	7	13.8	1625.13	2058.33	-0.340919	-1.26656	0.0816729	0.58301	30S ribosomal protein S13	Cytoplasmic	Cytoplasmic	Cytoplasmic	Cytoplasmic	Cytoplasmic	No pathway	@Intracellular	No Cleavage Site	279808.SH0826	Staphylococcaceae	rpsM	ko:K02952	J	30S ribosomal protein S13	30S ribosomal protein S13	30S ribosomal protein S13	-	30S ribosomal protein S13	30S ribosomal protein S13	30S ribosomal protein S13	30S ribosomal protein S13	Located at the top of the head of the 30S subunit, it contacts several helices of the 16S rRNA. In the 70S ribosome it contacts the 23S rRNA (bridge B1a) and protein L5 of the 50S subunit (bridge B1b), connecting the 2 subunits	-	ACAKHAOO_02133	305	1.057	0.751	1.211	0.883	1.068	1.408	1.613	1.176	1.423	1.197	1.371	1.21
ACAKHAOO_00182	44	16	40	16	34.6	3889.63	4970.57	-0.353776	-1.2779	0.264796	0.689109	Metal ABC transporter substrate-binding protein / Manganese-binding lipoprotein MntA	Surface	CytoplasmicMembrane	Membrane	Extracellular	Membrane (SPII)	Sec-(SPII)	@Lipid anchored	VLAACGS	279808.SH0141	Staphylococcaceae	sitA	ko:K09818,ko:K11601,ko:K11604,ko:K19975,ko:K19976	P	Metal ABC transporter substrate-binding protein	Manganese-binding lipoprotein MntA	ABC superfamily ATP binding cassette transporter, binding protein	epiplakin-like [Source:NCBI gene;Acc:108933322]	Manganese-binding lipoprotein MntA	Manganese-binding lipoprotein MntA	Manganese-binding lipoprotein MntA	Manganese-binding lipoprotein MntA	Belongs to the bacterial solute-binding protein 9 family	-	ACAKHAOO_00182	880	1.051	0.616	0.879	0.935	1.33	1.707	1.427	1.519	2.159	1.124	0.94	1.422
ACAKHAOO_01629	36	2	3	2	5.1	404.3	516.933	-0.354552	-1.27859	0.364725	0.779658	hypothetical protein	Undefined	Unknown	Extracellular	Cytoplasmic	Undefined	No pathway	@Intracellular	No Cleavage Site					-	Uncharacterized protein	-	-	-	hypothetical protein	hypothetical protein	hypothetical protein	hypothetical protein	-	hypothetical protein [Staphylococcus haemolyticus]	ACAKHAOO_01629	53	1.164	0.446	0.776	0.784	0.912	2.608	1.739	1.756	2.043	1.485	0.99	1.163
ACAKHAOO_00514	28	3	5	3	17.8	196.2	250.967	-0.355171	-1.27914	0.0858212	0.58301	30S ribosomal protein S7	Cytoplasmic	Cytoplasmic	Cytoplasmic	Cytoplasmic	Cytoplasmic	No pathway	@Intracellular	No Cleavage Site	1034809.SLUG_22610	Staphylococcaceae	rpsG	ko:K02992	J	30S ribosomal protein S7	30S ribosomal protein S7	30S ribosomal protein S7	-	30S ribosomal protein S7	30S ribosomal protein S7	30S ribosomal protein S7	30S ribosomal protein S7	One of the primary rRNA binding proteins, it binds directly to 16S rRNA where it nucleates assembly of the head domain of the 30S subunit. Is located at the subunit interface close to the decoding center, probably blocks exit of the E-site tRNA	-	ACAKHAOO_00514	162	1.361	0.915	1.101	1.142	1.449	1.488	1.203	1.248	1.584	1.192	0.964	1.269
ACAKHAOO_02025	7	1	4	1	20.6	82.1667	105.367	-0.358793	-1.28235	0.193365	0.662001	ATP synthase subunit delta	Cytoplasmic	Cytoplasmic	Cytoplasmic	Cytoplasmic	Cytoplasmic	No pathway	@Intracellular	No Cleavage Site	279808.SH0929	Staphylococcaceae	atpH	ko:K02113	C	ATP synthase subunit delta	ATP synthase subunit delta	ATP synthase subunit delta	ATP synthase subunit O, mitochondrial-like [Source:NCBI gene;Acc:102786907]	ATP synthase subunit delta	ATP synthase subunit delta	ATP synthase subunit delta	ATP synthase subunit delta	F(1)F(0) ATP synthase produces ATP from ADP in the presence of a proton or sodium gradient. F-type ATPases consist of two structural domains, F(1) containing the extramembraneous catalytic core and F(0) containing the membrane proton channel, linked together by a central stalk and a peripheral stalk. During catalysis, ATP synthesis in the catalytic domain of F(1) is coupled via a rotary mechanism…	-	ACAKHAOO_02025	18	1.126	0.63	0.965	0.694	0.89	1.787	1.532	1.101	1.413	1.623	1.391	1.283
ACAKHAOO_02056	12	4	4	4	46.1	183.567	235.8	-0.36126	-1.28455	0.0598893	0.58301	Pyrimidine-nucleoside phosphorylase	Cytoplasmic	Cytoplasmic	Cytoplasmic	Cytoplasmic	Cytoplasmic	No pathway	@Intracellular	No Cleavage Site	279808.SH0898	Staphylococcaceae	pdp	ko:K00756,ko:K00758	F	Pyrimidine-nucleoside phosphorylase	Pyrimidine-nucleoside phosphorylase	Pyrimidine-nucleoside phosphorylase	thymidine phosphorylase [Source:NCBI gene;Acc:100552690]	Pyrimidine-nucleoside phosphorylase	Pyrimidine-nucleoside phosphorylase	Pyrimidine-nucleoside phosphorylase	Pyrimidine-nucleoside phosphorylase	phosphorylase	-	ACAKHAOO_02056	74	1.253	0.845	1.293	0.93	1.019	1.484	1.531	1.101	1.206	1.347	1.39	1.095
ACAKHAOO_01347	19	5	8	5	32.8	419.767	539.533	-0.362124	-1.28532	0.150608	0.649011	hypothetical protein	Surface	Unknown	Extracellular	Membrane	Surface (SpI)	Sec-(SPI)	@N-terminally anchored (No CS)	No Cleavage Site	279808.SH1582	Staphylococcaceae			-	Uncharacterized protein	-	-	-	hypothetical protein	hypothetical protein	hypothetical protein	hypothetical protein	-	MULTISPECIES: hypothetical protein [Staphylococcus]	ACAKHAOO_01347	199	0.94	0.673	1.011	0.812	1.242	1.397	1.503	1.206	1.847	1.158	1.246	1.531
ACAKHAOO_01186	11	1	2	1	13.3	46.4667	59.8	-0.363949	-1.28694	0.665899	0.914215	putative Asp23/Gls24 family envelope stress response protein	Cytoplasmic	Unknown	Cytoplasmic	Cytoplasmic	Cytoplasmic	No pathway	@Intracellular	No Cleavage Site	279808.SH1690	Staphylococcaceae	asp		S	Uncharacterized protein	Uncharacterized protein YloU	-	-	putative protein	putative protein	putative protein	putative protein	Asp23 family, cell envelope-related function	MULTISPECIES: Asp23/Gls24 family envelope stress response protein [Staphylococcus]	ACAKHAOO_01186	29	2.159	0.641	1.384	1.61	0.643	3.366	2.157	2.511	1.003	1.341	0.859	0.399
ACAKHAOO_01950	24	2	5	2	10.4	264.1	341.633	-0.371364	-1.29358	0.226244	0.667242	10 kDa chaperonin	Cytoplasmic	Cytoplasmic	Cytoplasmic	Cytoplasmic	Cytoplasmic	No pathway	@Intracellular	No Cleavage Site	279808.SH1001	Staphylococcaceae	groS	ko:K04078	O	10 kDa chaperonin	10 kDa chaperonin	10 kDa chaperonin	10 kDa chaperonin, mitochondrial-like [Source:NCBI gene;Acc:111661377]	10 kDa chaperonin	10 kDa chaperonin	10 kDa chaperonin	10 kDa chaperonin	Binds to Cpn60 in the presence of Mg-ATP and suppresses the ATPase activity of the latter	-	ACAKHAOO_01950	129	1.059	0.593	0.813	0.639	1.014	1.786	1.372	1.077	1.711	1.659	1.274	1.589
ACAKHAOO_00443	5	3	6	3	75.2	260.167	337.967	-0.377445	-1.29904	0.25754	0.682251	Methionine--tRNA ligase	Cytoplasmic	Cytoplasmic	Cytoplasmic	Cytoplasmic	Cytoplasmic	No pathway	@Intracellular	No Cleavage Site	279808.SH2521	Staphylococcaceae	metG	ko:K01874,ko:K01890,ko:K06878	J	Methionine--tRNA ligase	Methionine--tRNA ligase	Methionyl-tRNA synthetase	-	Methionine--tRNA ligase	Methionine--tRNA ligase	Methionine--tRNA ligase	Methionine--tRNA ligase	Is required not only for elongation of protein synthesis but also for the initiation of all mRNA translation through initiator tRNA(fMet) aminoacylation	-	ACAKHAOO_00443	161	1.153	0.572	1.198	1.012	1.006	2.015	2.093	1.768	1.758	1.139	1.183	0.994
ACAKHAOO_02295	25	3	7	3	15.8	352.567	459.333	-0.381645	-1.30283	0.123783	0.623948	Heat-shock protein Hsp20 / Acid shock protein	Cytoplasmic	Cellwall	Cytoplasmic	Cytoplasmic	Cytoplasmic	No pathway	@Intracellular	No Cleavage Site	279808.SH0662	Staphylococcaceae	hspX	ko:K06335,ko:K13993	O	Heat-shock protein Hsp20	Heat shock protein HSP.16.4	Low molecular weight heat shock protein	-	Acid shock protein	Acid shock protein	Acid shock protein	Acid shock protein	Belongs to the small heat shock protein (HSP20) family	-	ACAKHAOO_02295	264	1.393	1.014	1.431	0.955	1.043	1.374	1.411	0.942	1.029	1.459	1.498	1.093
ACAKHAOO_01781	15	4	6	4	34.6	278.067	363.7	-0.387318	-1.30796	0.209074	0.662001	hypothetical protein / NERD domain-containing protein	Undefined	Unknown	Cytoplasmic	Membrane	Undefined	Sec-(SPI)	@N-terminally anchored (No CS)	No Cleavage Site	279808.SH1140	Staphylococcaceae			S	NERD domain-containing protein	-	-	-	hypothetical protein	hypothetical protein	hypothetical protein	hypothetical protein	Nuclease-related domain	MULTISPECIES: hypothetical protein [Staphylococcus]	ACAKHAOO_01781	119	1.261	0.645	1.255	1.091	1.064	1.954	1.945	1.692	1.649	1.155	1.149	0.975
ACAKHAOO_00718	8	3	4	3	68.9	128.467	168.3	-0.389641	-1.31007	0.222507	0.667242	PTS system fructose-specific EIIABC component	Surface	CytoplasmicMembrane	Membrane	Membrane	Membrane (SPI)	Sec-(SPI)	@Multi-transmembrane	No Cleavage Site	279808.SH2194	Staphylococcaceae	fruA	ko:K02768,ko:K02769,ko:K02770,ko:K02806,ko:K03483	G	PTS fructose transporter subunit IIC	PTS system fructose-specific EIIABC component	Phosphotransferase system (PTS) fructose-specific enzyme IIABC component	-	PTS system fructose-specific EIIABC component	PTS system fructose-specific EIIABC component	PTS system fructose-specific EIIABC component	PTS system fructose-specific EIIABC component	PTS system, fructose-specific	-	ACAKHAOO_00718	118	1.512	0.728	1.087	1.285	1.348	2.077	1.493	1.765	1.852	1.176	0.846	1.049
ACAKHAOO_02583	9	3	3	3	47.2	113.467	148.867	-0.391752	-1.31199	0.313915	0.740814	Arginine deiminase	Cytoplasmic	Cytoplasmic	Cytoplasmic	Cytoplasmic	Cytoplasmic	No pathway	@Intracellular	No Cleavage Site	279808.SH0367	Staphylococcaceae	arcA	ko:K01478	E	Arginine deiminase	Arginine deiminase	ARGININE DEIMINASE	N(G),N(G)-dimethylarginine dimethylaminohydrolase 1-like [Source:NCBI gene;Acc:100179243]	Arginine deiminase	Arginine deiminase	Arginine deiminase	Arginine deiminase	Arginine	-	ACAKHAOO_02583	27	1.275	0.658	1.256	0.832	0.736	1.937	1.908	1.264	1.118	1.533	1.51	0.885
ACAKHAOO_00797	46	14	45	14	42.4	3629.93	4772.43	-0.394782	-1.31474	0.0477217	0.58301	Phosphoglycerate kinase	Cytoplasmic	Cytoplasmic	Cytoplasmic	Cytoplasmic	Cytoplasmic	No pathway	@Intracellular	No Cleavage Site	279808.SH2112	Staphylococcaceae	pgk	ko:K00927,ko:K01803	F	Phosphoglycerate kinase	Phosphoglycerate kinase	Phosphoglycerate kinase	phosphoglycerate kinase 1-like [Source:NCBI gene;Acc:105536376]	Phosphoglycerate kinase	Phosphoglycerate kinase	Phosphoglycerate kinase	Phosphoglycerate kinase	Belongs to the phosphoglycerate kinase family	-	ACAKHAOO_00797	1116	1.077	0.921	1.389	0.843	1.168	1.169	1.508	0.915	1.268	1.278	1.648	1.386
ACAKHAOO_00753	26	10	25	10	38	1564.47	2061.17	-0.39779	-1.31749	0.226013	0.667242	putative ABC transporter solute-binding protein YclQ	Surface	Unknown	Membrane	Extracellular	Surface (SPII)	Sec-(SPII)	@Lipid anchored	LVLSACS	279808.SH2157	Staphylococcaceae	fatB	ko:K02016	P	Transferrin receptor	Petrobactin-binding protein YclQ	Uncharacterized ABC transporter solute-binding protein yclQ	-	putative ABC transporter solute-binding protein YclQ	putative ABC transporter solute-binding protein YclQ	putative ABC transporter solute-binding protein YclQ	putative ABC transporter solute-binding protein YclQ	COG4607 ABC-type enterochelin transport system, periplasmic component	-	ACAKHAOO_00753	403	1.035	0.614	0.874	0.871	1.365	1.685	1.423	1.418	2.222	1.188	1.004	1.567
ACAKHAOO_00180	30	6	7	6	28.1	399.433	527.867	-0.402219	-1.32154	0.171008	0.659951	ABC transporter high-affinity zinc uptake system ATP-binding protein ZnuC	Cytoplasmic	CytoplasmicMembrane	Cytoplasmic	Cytoplasmic	Cytoplasmic	No pathway	@Intracellular	No Cleavage Site	279808.SH0143	Staphylococcaceae		ko:K09817,ko:K09820,ko:K11710,ko:K19973	P	ABC transporter domain-containing protein	Manganese transport system ATP-binding protein MntB	ATPase RIL	-	High-affinity zinc uptake system ATP-binding protein ZnuC	High-affinity zinc uptake system ATP-binding protein ZnuC	High-affinity zinc uptake system ATP-binding protein ZnuC	High-affinity zinc uptake system ATP-binding protein ZnuC	ABC transporter, ATP-binding protein	metal ABC transporter ATP-binding protein [Staphylococcus haemolyticus]	ACAKHAOO_00180	156	1.164	0.643	1.083	0.988	1.23	1.81	1.685	1.537	1.914	1.178	1.096	1.245
ACAKHAOO_01237	14	8	14	8	63.7	1213.27	1604.33	-0.403077	-1.32233	0.0677015	0.58301	Ribonuclease J	Cytoplasmic	Cytoplasmic	Cytoplasmic	Cytoplasmic	Cytoplasmic	No pathway	@Intracellular	No Cleavage Site	279808.SH1638	Staphylococcaceae	rnjB	ko:K12574	J	Ribonuclease J	Ribonuclease J 2	RIBONUCLEASE J 1	-	Ribonuclease J 2	Ribonuclease J 2	Ribonuclease J 2	Ribonuclease J 2	An RNase that has 5'-3' exonuclease and possibly endonuclease activity. Involved in maturation of rRNA and in some organisms also mRNA maturation and or decay	-	ACAKHAOO_01237	247	1.252	0.743	1.139	0.912	1.118	1.686	1.535	1.228	1.506	1.373	1.25	1.227
ACAKHAOO_01249	27	12	30	12	58.6	1558.9	2070.73	-0.409613	-1.32833	0.240486	0.67041	Ribonuclease Y	Cytoplasmic	Cytoplasmic	Cytoplasmic	Membrane	Cytoplasmic	Sec-(SPI)	@N-terminally anchored (No CS)	No Cleavage Site	279808.SH1627	Staphylococcaceae	rny	ko:K18682	S	Ribonuclease Y	Ribonuclease Y	-	insulin like growth factor 2 mRNA binding protein 2 [Source:HGNC Symbol;Acc:HGNC:28867]	Ribonuclease Y	Ribonuclease Y	Ribonuclease Y	Ribonuclease Y	Endoribonuclease that initiates mRNA decay	-	ACAKHAOO_01249	594	1.122	0.779	0.936	0.988	1.617	1.44	1.201	1.268	2.076	1.136	0.948	1.637
ACAKHAOO_01747	40	6	12	6	15.8	976.833	1307.03	-0.420112	-1.33803	0.0957859	0.599703	hypothetical protein	Surface	Unknown	Extracellular	Membrane	Surface (SpI)	Sec-(SPI)	@N-terminally anchored (No CS)	No Cleavage Site	279808.SH1170	Staphylococcaceae			-	Uncharacterized protein	Uncharacterized protein M6_Spy0510	-	-	hypothetical protein	hypothetical protein	hypothetical protein	hypothetical protein	-	MULTISPECIES: YtxH domain-containing protein [Staphylococcus]	ACAKHAOO_01747	236	1.197	0.805	0.965	0.846	1.385	1.486	1.198	1.05	1.72	1.416	1.141	1.638
ACAKHAOO_00561	7	7	8	7	125.4	437.5	586	-0.421618	-1.33943	0.208727	0.662001	Capsule biosynthesis protein CapA	Surface	CytoplasmicMembrane	Membrane	Cytoplasmic	Membrane (No pathway)	No pathway	@Intracellular	No Cleavage Site	911008.GLAD_01077	Gammaproteobacteria	murF	ko:K01929,ko:K03802,ko:K07258,ko:K07262,ko:K07282	M	PGA_cap domain-containing protein	Capsule biosynthesis protein CapA	UDP-N-ACETYLMURAMOYL-TRIPEPTIDE--D-ALANYL-D-ALANINE LIGASE	-	Capsule biosynthesis protein CapA	Capsule biosynthesis protein CapA	Capsule biosynthesis protein CapA	Capsule biosynthesis protein CapA	Bacterial capsule synthesis protein PGA_cap	-	ACAKHAOO_00561	155	1.217	0.642	1.338	1.158	1.195	1.896	2.085	1.804	1.862	1.051	1.156	1.032
ACAKHAOO_00412	4	2	2	2	41.8	64.7667	86.9	-0.424105	-1.34174	0.216586	0.662001	Cystathionine gamma-lyase	Cytoplasmic	Cytoplasmic	Cytoplasmic	Cytoplasmic	Cytoplasmic	No pathway	@Intracellular	No Cleavage Site	279808.SH2548	Staphylococcaceae	mccB	ko:K01739,ko:K01760,ko:K17217	E	Cystathionine gamma-lyase	Cystathionine gamma-lyase	Cystathionine gamma-synthase	-	Cystathionine gamma-lyase	Cystathionine gamma-lyase	Cystathionine gamma-lyase	Cystathionine gamma-lyase	COG0626 Cystathionine beta-lyases cystathionine gamma-synthases	-	ACAKHAOO_00412	54	1.152	0.637	1.474	1.013	0.929	1.808	2.315	1.59	1.459	1.137	1.456	0.918
ACAKHAOO_00504	11	2	2	2	14.9	253.567	341.333	-0.428816	-1.34613	0.405689	0.802043	50S ribosomal protein L11	Cytoplasmic	Cytoplasmic	Cytoplasmic	Cytoplasmic	Cytoplasmic	No pathway	@Intracellular	No Cleavage Site	176279.SERP0178	Staphylococcaceae	rplK	ko:K02867	J	50S ribosomal protein L11, chloroplastic	50S ribosomal protein L11	50S ribosomal protein L11	mitochondrial ribosomal protein L11 [Source:NCBI gene;Acc:105989133]	50S ribosomal protein L11	50S ribosomal protein L11	50S ribosomal protein L11	50S ribosomal protein L11	Forms part of the ribosomal stalk which helps the ribosome interact with GTP-bound translation factors	-	ACAKHAOO_00504	44	1.296	0.899	1.819	1.017	0.809	1.443	2.024	1.131	0.901	1.275	1.789	0.796
ACAKHAOO_02597	9	7	8	7	99.6	242.9	327.867	-0.432747	-1.3498	0.204308	0.662001	Membrane protein YdfJ	Surface	CytoplasmicMembrane	Membrane	Membrane	Membrane (SPI)	Sec-(SPI)	@Multi-transmembrane	No Cleavage Site	176279.SERP0245	Staphylococcaceae	ydfJ	ko:K06994,ko:K11625	S	Transporter, putative	Membrane protein YdfJ	Membrane protein, MmpL family protein	-	Membrane protein YdfJ	Membrane protein YdfJ	Membrane protein YdfJ	Membrane protein YdfJ	of the RND superfamily	-	ACAKHAOO_02597	137	0.953	0.537	1.059	0.772	1.105	1.776	1.972	1.438	2.059	1.234	1.371	1.431
ACAKHAOO_01736	1	2	2	2	148.1	143.8	197.967	-0.461194	-1.37668	0.168775	0.659951	DNA translocase FtsK/SftA	Surface	CytoplasmicMembrane	Extracellular	Cytoplasmic	Surface (No pathway)	No pathway	@Intracellular	No Cleavage Site	279808.SH1181	Staphylococcaceae	sftA	ko:K03466	D	DNA translocase FtsK	DNA translocase SftA	DNA TRANSLOCASE FTSK	-	DNA translocase SftA	DNA translocase SftA	DNA translocase SftA	DNA translocase SftA	Belongs to the FtsK SpoIIIE SftA family	-	ACAKHAOO_01736	57	1.329	0.647	1.251	1.108	1.212	2.055	1.935	1.713	1.874	1.2	1.13	1.094
ACAKHAOO_02099	5	2	2	2	36.8	110.733	152.767	-0.46424	-1.37959	0.121493	0.623948	Iron citrate ABC transporter substrate-binding protein YfmC	Surface	CytoplasmicMembrane	Membrane	Extracellular	Membrane (SPII)	Sec-(SPII)	@Lipid anchored	LVLVTAC	279808.SH0863	Staphylococcaceae	fecB	ko:K02016	P	Iron citrate ABC transporter substrate-binding protein	Fe(3+)-citrate-binding protein YfmC	HtsA protein	-	Fe(3+)-citrate-binding protein YfmC	Fe(3+)-citrate-binding protein YfmC	Fe(3+)-citrate-binding protein YfmC	Fe(3+)-citrate-binding protein YfmC	ABC transporter	-	ACAKHAOO_02099	20	1.492	0.77	1.068	1.169	1.495	1.936	1.386	1.517	1.941	1.277	0.914	1.279
ACAKHAOO_01356	14	7	10	7	58	704.967	974.9	-0.467699	-1.3829	0.227858	0.667242	Catalase	Cytoplasmic	Cytoplasmic	Cytoplasmic	Cytoplasmic	Cytoplasmic	No pathway	@Intracellular	No Cleavage Site	279808.SH1573	Staphylococcaceae	katA	ko:K03781	P	Catalase	Catalase	Catalase	catalase [Source:NCBI gene;Acc:102698178]	Catalase	Catalase	Catalase	Catalase	serves to protect cells from the toxic effects of hydrogen peroxide	-	ACAKHAOO_01356	191	0.89	0.474	1.119	0.636	0.908	1.879	2.362	1.341	1.915	1.401	1.761	1.428
ACAKHAOO_01401	5	2	2	2	69.2	95.7333	133.133	-0.475779	-1.39067	0.160894	0.659951	Oligoendopeptidase F, plasmid	Cytoplasmic	Cytoplasmic	Cytoplasmic	Cytoplasmic	Cytoplasmic	No pathway	@Intracellular	No Cleavage Site	279808.SH1527	Staphylococcaceae	pepF		E	Oligoendopeptidase F	Oligoendopeptidase F homolog	Peptidase M3B, oligoendopeptidase F	-	Oligoendopeptidase F, plasmid	Oligoendopeptidase F, plasmid	Oligoendopeptidase F, plasmid	Oligoendopeptidase F, plasmid	Oligoendopeptidase F	-	ACAKHAOO_01401	77	1.126	0.566	1.193	0.723	0.864	1.991	2.11	1.279	1.527	1.558	1.65	1.195
ACAKHAOO_00362	19	5	6	5	31.3	256.033	356.533	-0.477705	-1.39253	0.108014	0.622158	beta-lactamase	Surface	CytoplasmicMembrane	Membrane	Extracellular	Membrane (SPII)	Sec-(SPII)	@Lipid anchored	VLSACNS	1220551.SCHR_11194	Staphylococcaceae	penP	ko:K01467,ko:K17836,ko:K18766,ko:K18767,ko:K18768	V	Beta-lactamase	Beta-lactamase	BETA-LACTAMASE	-	Beta-lactamase	Beta-lactamase	Beta-lactamase	Beta-lactamase	beta-lactamase	-	ACAKHAOO_00362	147	1.11	0.634	1.052	0.865	1.317	1.751	1.661	1.365	2.079	1.283	1.217	1.523
ACAKHAOO_00280	4	2	2	2	73.8	104.467	145.533	-0.478307	-1.39311	0.151736	0.649011	Cyclic-di-AMP phosphodiesterase GdpP	Cytoplasmic	Cytoplasmic	Cytoplasmic	Membrane	Cytoplasmic	Sec-(SPI)	@Multi-transmembrane	No Cleavage Site	279808.SH0013	Staphylococcaceae	rplI		T	Cyclic-di-AMP phosphodiesterase	Cyclic-di-AMP phosphodiesterase GdpP	Phosphodiesterase acting on cyclic dinucleotides	-	Cyclic-di-AMP phosphodiesterase GdpP	Cyclic-di-AMP phosphodiesterase GdpP	Cyclic-di-AMP phosphodiesterase GdpP	Cyclic-di-AMP phosphodiesterase GdpP	signaling protein consisting of a modified GGDEF domain and a DHH domain	-	ACAKHAOO_00280	63	1.365	0.77	1.003	1.107	1.64	1.772	1.303	1.437	2.129	1.233	0.906	1.481
ACAKHAOO_01746	6	2	2	2	52.9	116	161.633	-0.4786	-1.39339	0.125119	0.623948	Putative dipeptidase	Cytoplasmic	Cytoplasmic	Cytoplasmic	Cytoplasmic	Cytoplasmic	No pathway	@Intracellular	No Cleavage Site	279808.SH1171	Staphylococcaceae	pepV	ko:K01270,ko:K01274,ko:K01439	E	Dipeptidase PepV	Putative dipeptidase SH1171	Putative dipeptidase SACOL1801	peptidase M20 domain containing 1 [Source:HGNC Symbol;Acc:HGNC:26518]	Putative dipeptidase	Putative dipeptidase	Putative dipeptidase	Putative dipeptidase	Dipeptidase	-	ACAKHAOO_01746	38	1.326	0.815	1.571	1.344	1.505	1.627	1.927	1.649	1.847	0.987	1.169	1.12
ACAKHAOO_02201	4	2	2	2	40.2	81.7667	114.033	-0.479871	-1.39462	0.112583	0.623948	Opine dehydrogenase	Cytoplasmic	Cytoplasmic	Cytoplasmic	Cytoplasmic	Cytoplasmic	No pathway	@Intracellular	No Cleavage Site	279808.SH0757	Staphylococcaceae	MA20_38170	ko:K04940	C	Glycerol-3-phosphate dehydrogenase (NAD(P)(+))	Opine dehydrogenase	N-(1-D-CARBOXYLETHYL)-L-NORVALINE DEHYDROGENASE	-	Opine dehydrogenase	Opine dehydrogenase	Opine dehydrogenase	Opine dehydrogenase	NAD NADP octopine nopaline dehydrogenase	-	ACAKHAOO_02201	41	1.271	0.693	1.231	1.047	1.319	1.833	1.775	1.509	1.903	1.215	1.176	1.261
ACAKHAOO_00976	11	5	9	5	61.8	304.833	425.333	-0.480573	-1.3953	0.0510115	0.58301	Oligopeptide ABC transporter / Dipeptide-binding protein DppE	Surface	Cellwall	Extracellular	Extracellular	Extracellular (SPII)	Sec-(SPII)	@Lipid anchored	LLLSACG	435837.HMPREF0798_00713	Staphylococcaceae	oppA	ko:K02035,ko:K15580	E	Putative peptide binding protein OppA	Dipeptide-binding protein DppE	Oligopeptide ABC transporter, oligopeptide-binding protein	-	Dipeptide-binding protein DppE	Dipeptide-binding protein DppE	Dipeptide-binding protein DppE	Dipeptide-binding protein DppE	ABC transporter substrate-binding protein	-	ACAKHAOO_00976	130	1.25	0.831	1.132	0.99	1.553	1.504	1.362	1.19	1.869	1.263	1.144	1.57
ACAKHAOO_00771	8	2	2	2	22.2	149.8	209.933	-0.486894	-1.40142	0.314254	0.740814	Ribosome hibernation promotion factor	Cytoplasmic	Cytoplasmic	Cytoplasmic	Cytoplasmic	Cytoplasmic	No pathway	@Intracellular	No Cleavage Site	279808.SH2139	Staphylococcaceae	hpf	ko:K05808	J	Ribosome hibernation promoting factor	Ribosome hibernation promotion factor	Ribosome hibernation promotion factor	-	Ribosome hibernation promotion factor	Ribosome hibernation promotion factor	Ribosome hibernation promotion factor	Ribosome hibernation promotion factor	Required for dimerization of active 70S ribosomes into 100S ribosomes in stationary phase	-	ACAKHAOO_00771	41	1.309	0.622	1.729	1.138	0.83	2.105	2.779	1.829	1.334	1.151	1.519	0.729
ACAKHAOO_00069	5	2	4	2	37.4	337.333	473.167	-0.488174	-1.40267	0.11969	0.623948	Ornithine carbamoyltransferase	Cytoplasmic	Cytoplasmic	Cytoplasmic	Cytoplasmic	Cytoplasmic	No pathway	@Intracellular	No Cleavage Site	279808.SH0258	Staphylococcaceae	argF	ko:K00611	E	Ornithine carbamoyltransferase	Ornithine carbamoyltransferase	Ornithine carbamoyltransferase	-	Ornithine carbamoyltransferase	Ornithine carbamoyltransferase	Ornithine carbamoyltransferase	Ornithine carbamoyltransferase	Reversibly catalyzes the transfer of the carbamoyl group from carbamoyl phosphate (CP) to the N(epsilon) atom of ornithine (ORN) to produce L-citrulline	-	ACAKHAOO_00069	66	1.082	0.625	1.153	0.715	1.047	1.732	1.845	1.145	1.676	1.513	1.612	1.465
ACAKHAOO_00466	10	2	3	2	32.9	141.4	199.167	-0.494194	-1.40853	0.212124	0.662001	Cysteine synthase	Cytoplasmic	Cytoplasmic	Cytoplasmic	Cytoplasmic	Cytoplasmic	No pathway	@Intracellular	No Cleavage Site	279808.SH2497	Staphylococcaceae	cysK	ko:K01738	E	Cysteine synthase	Cysteine synthase	Cysteine synthase	cystathionine-beta-synthase b [Source:ZFIN;Acc:ZDB-GENE-021030-3]	Cysteine synthase	Cysteine synthase	Cysteine synthase	Cysteine synthase	Belongs to the cysteine synthase cystathionine beta- synthase family	-	ACAKHAOO_00466	53	1.092	0.486	1.175	0.821	0.983	2.245	2.416	1.689	2.022	1.329	1.431	1.197
ACAKHAOO_00003	57	7	25	7	41.8	1748.53	2472.77	-0.499981	-1.41419	0.500392	0.851061	hypothetical protein	Surface	Cellwall	Extracellular	Cell Wall	Cell Wall (SPI)	Sec-(SPI)	@LPxTG Cell-wall anchored	Found LPxTG motif: LPMTG					-	Uncharacterized protein	-	-	-	hypothetical protein	hypothetical protein	hypothetical protein	hypothetical protein	-	hypothetical protein [Staphylococcus haemolyticus]	ACAKHAOO_00003	709	0.96	1.035	0.928	0.96	2.347	0.928	0.897	0.928	2.269	1	0.967	2.446
ACAKHAOO_01406	31	7	17	7	35.1	560.767	798.867	-0.510554	-1.4246	0.106995	0.622158	Phosphate-binding protein PstS	Surface	CytoplasmicMembrane	Membrane	Extracellular	Membrane (SPII)	Sec-(SPII)	@Lipid anchored	VLLGACG	279808.SH1522	Staphylococcaceae	pstS	ko:K02040	P	Phosphate-binding protein PstS	Phosphate-binding protein PstS	Phosphate binding protein	-	Phosphate-binding protein PstS	Phosphate-binding protein PstS	Phosphate-binding protein PstS	Phosphate-binding protein PstS	Part of the ABC transporter complex PstSACB involved in phosphate import	-	ACAKHAOO_01406	391	1.46	0.764	1.208	1.25	1.626	1.911	1.58	1.636	2.128	1.168	0.966	1.301
ACAKHAOO_02108	32	7	18	7	20.7	2058.73	2939.6	-0.513863	-1.42787	0.260582	0.682251	hypothetical protein	Surface	CytoplasmicMembrane	Membrane	Membrane	Membrane (SPI)	Sec-(SPI)	@Multi-transmembrane	No Cleavage Site	279808.SH0854	Staphylococcaceae			S	Uncharacterized protein	-	-	-	hypothetical protein	hypothetical protein	hypothetical protein	hypothetical protein	Protein conserved in bacteria	MULTISPECIES: alkaline shock response membrane anchor protein AmaP [Staphylococcus]	ACAKHAOO_02108	349	1.031	0.578	0.784	0.793	1.571	1.782	1.356	1.372	2.717	1.299	0.989	1.981
ACAKHAOO_01733	54	23	77	23	58.7	2859.73	4106.07	-0.521876	-1.43582	0.082597	0.58301	hypothetical protein	Undefined	Unknown	Extracellular	Cytoplasmic	Undefined	No pathway	@Intracellular	No Cleavage Site	279808.SH1184	Staphylococcaceae		ko:K06178	M	Smooth muscle caldesmon	-	-	-	hypothetical protein	hypothetical protein	hypothetical protein	hypothetical protein	Membrane	hypothetical protein AV904_06755 [Staphylococcus haemolyticus]	ACAKHAOO_01733	2142	1.207	0.783	1.061	0.914	1.604	1.542	1.356	1.168	2.049	1.32	1.161	1.755
ACAKHAOO_01712	9	5	7	5	66.7	270.767	390.833	-0.529503	-1.44343	0.0261171	0.58301	Septation ring formation regulator EzrA	Cytoplasmic	Cytoplasmic	Cytoplasmic	Membrane	Cytoplasmic	Sec-(SPI)	@N-terminally anchored (No CS)	No Cleavage Site	279808.SH1208	Staphylococcaceae	ezrA	ko:K06286,ko:K07158	D	Septation ring formation regulator EzrA	Septation ring formation regulator EzrA	SEPTATION RING FORMATION REGULATOR EZRA	-	Septation ring formation regulator EzrA	Septation ring formation regulator EzrA	Septation ring formation regulator EzrA	Septation ring formation regulator EzrA	modulates the frequency and position of FtsZ ring formation. Inhibits FtsZ ring formation at polar sites. Interacts either with FtsZ or with one of its binding partners to promote depolymerization	-	ACAKHAOO_01712	174	1.368	0.806	1.3	0.962	1.327	1.698	1.614	1.195	1.647	1.421	1.351	1.379
ACAKHAOO_01718	7	3	4	3	57.9	359.333	519.333	-0.531338	-1.44527	0.123575	0.623948	D-3-phosphoglycerate dehydrogenase	Cytoplasmic	Cytoplasmic	Cytoplasmic	Cytoplasmic	Cytoplasmic	No pathway	@Intracellular	No Cleavage Site	279808.SH1200	Staphylococcaceae	serA	ko:K00058	E	D-3-phosphoglycerate dehydrogenase	D-3-phosphoglycerate dehydrogenase	D-3-phosphoglycerate dehydrogenase	phosphoglycerate dehydrogenase [Source:NCBI gene;Acc:113123346]	D-3-phosphoglycerate dehydrogenase	D-3-phosphoglycerate dehydrogenase	D-3-phosphoglycerate dehydrogenase	D-3-phosphoglycerate dehydrogenase	Belongs to the D-isomer specific 2-hydroxyacid dehydrogenase family	-	ACAKHAOO_01718	112	1.115	0.794	1.736	0.956	1.123	1.404	2.188	1.205	1.415	1.166	1.816	1.175
ACAKHAOO_00450	6	1	2	1	13.8	209.2	303.4	-0.536338	-1.45029	0.307086	0.740814	2-iminobutanoate/2-iminopropanoate deaminase	Cytoplasmic	Cytoplasmic	Cytoplasmic	Cytoplasmic	Cytoplasmic	No pathway	@Intracellular	No Cleavage Site	279808.SH2514	Staphylococcaceae	yabJ	ko:K09022	J	Endoribonuclease L-PSP, putative	2-iminobutanoate/2-iminopropanoate deaminase	Translation initiation inhibitor homologue	reactive intermediate imine deaminase A homolog [Source:NCBI gene;Acc:101443228]	2-iminobutanoate/2-iminopropanoate deaminase	2-iminobutanoate/2-iminopropanoate deaminase	2-iminobutanoate/2-iminopropanoate deaminase	2-iminobutanoate/2-iminopropanoate deaminase	translation initiation inhibitor, yjgF family	-	ACAKHAOO_00450	56	0.966	0.589	0.631	0.464	1.38	1.64	1.071	0.788	2.344	2.081	1.36	2.975
ACAKHAOO_01942	3	1	3	1	23.3	186.267	271.633	-0.544291	-1.4583	0.0684988	0.58301	DUF4352 domain-containing protein / hypothetical protein	Undefined	Unknown	Cytoplasmic	Extracellular	Undefined	Sec-(SPII)	@Lipid anchored	GVTACTG	279808.SH1011	Staphylococcaceae			-	DUF4352 domain-containing protein	-	-	-	hypothetical protein	hypothetical protein	hypothetical protein	hypothetical protein	-	MULTISPECIES: DUF4352 domain-containing protein [Staphylococcus]	ACAKHAOO_01942	36	1.221	0.801	1.61	0.883	1.083	1.524	2.009	1.102	1.352	1.383	1.824	1.227
ACAKHAOO_00274	5	1	2	1	27.1	46.6	68	-0.545205	-1.45923	0.0531965	0.58301	Transcriptional regulatory protein WalR	Cytoplasmic	Cytoplasmic	Cytoplasmic	Cytoplasmic	Cytoplasmic	No pathway	@Intracellular	No Cleavage Site	279808.SH0017	Staphylococcaceae			K	Transcriptional regulatory protein WalR	Transcriptional regulatory protein WalR	Transcriptional regulatory protein walR	-	Transcriptional regulatory protein WalR	Transcriptional regulatory protein WalR	Transcriptional regulatory protein WalR	Transcriptional regulatory protein WalR	Transcriptional regulatory protein WalR	-	ACAKHAOO_00274	75	1.136	0.829	1.647	1.043	1.411	1.371	1.987	1.258	1.702	1.089	1.579	1.353
ACAKHAOO_00800	39	13	61	13	47.1	3419.47	5009.37	-0.550857	-1.46496	0.102987	0.609456	Enolase	Cytoplasmic	Cytoplasmic	Cytoplasmic	Cytoplasmic	Cytoplasmic	No pathway	@Intracellular	No Cleavage Site	279808.SH2109	Staphylococcaceae	eno	ko:K01689	G	Enolase	Enolase	Enolase	-	Enolase	Enolase	Enolase	Enolase	Catalyzes the reversible conversion of 2- phosphoglycerate into phosphoenolpyruvate. It is essential for the degradation of carbohydrates via glycolysis	-	ACAKHAOO_00800	2168	1.148	0.591	1.279	0.733	0.977	1.944	2.165	1.241	1.654	1.566	1.744	1.332
ACAKHAOO_00974	9	3	3	3	40.1	177.6	260.5	-0.552652	-1.46678	0.139101	0.644781	ABC transporter / nickel transport system / Oligopeptide transport ATP-binding protein OppD	Surface	CytoplasmicMembrane	Membrane	Cytoplasmic	Membrane (No pathway)	No pathway	@Intracellular	No Cleavage Site	279808.SH1968	Staphylococcaceae	oppD	ko:K02031,ko:K02032,ko:K15583	P	ABC transporter domain-containing protein	Oligopeptide transport ATP-binding protein OppD	ABC-type dipeptide/oligopeptide/nickel transport system, ATPase component	ATP binding cassette subfamily B member 1 [Source:NCBI gene;Acc:112935070]	Oligopeptide transport ATP-binding protein OppD	Oligopeptide transport ATP-binding protein OppD	Oligopeptide transport ATP-binding protein OppD	Oligopeptide transport ATP-binding protein OppD	Belongs to the ABC transporter superfamily	-	ACAKHAOO_00974	67	1.612	0.828	1.879	1.531	1.436	1.949	2.271	1.851	1.735	1.053	1.227	0.937
ACAKHAOO_00701	15	4	11	4	26.3	422.1	621.733	-0.558711	-1.47295	0.338245	0.761051	hypothetical protein	Surface	Unknown	Extracellular	Membrane	Surface (SpI)	Sec-(SPI)	@N-terminally anchored (No CS)	No Cleavage Site	279808.SH2211	Staphylococcaceae			-	Uncharacterized protein	-	-	-	hypothetical protein	hypothetical protein	hypothetical protein	hypothetical protein	-	MULTISPECIES: hypothetical protein [Staphylococcus]	ACAKHAOO_00701	113	1.182	0.735	0.749	0.837	1.857	1.607	1.019	1.138	2.526	1.413	0.895	2.22
ACAKHAOO_02158	39	4	7	4	11.5	541.767	805.867	-0.57287	-1.48748	0.451507	0.813385	30S ribosomal protein S10	Cytoplasmic	Cytoplasmic	Cytoplasmic	Cytoplasmic	Cytoplasmic	No pathway	@Intracellular	No Cleavage Site	396513.SCA_1736	Staphylococcaceae	rpsJ	ko:K02946	J	Ribosomal protein S10	30S ribosomal protein S10	30S ribosomal protein S10	-	30S ribosomal protein S10	30S ribosomal protein S10	30S ribosomal protein S10	30S ribosomal protein S10	Involved in the binding of tRNA to the ribosomes	-	ACAKHAOO_02158	176	1.482	0.937	2.433	1.227	0.792	1.581	2.596	1.309	0.845	1.207	1.983	0.645
ACAKHAOO_00229	27	14	25	14	76.1	1159.2	1730.4	-0.577976	-1.49275	0.129989	0.623948	Beta-lactam-inducible penicillin-binding protein	Surface	CytoplasmicMembrane	Extracellular	Membrane	Membrane (SPI)	Sec-(SPI)	@N-terminally anchored (No CS)	No Cleavage Site	176279.SERP2521	Staphylococcaceae	pbpC	ko:K02545,ko:K21467	M	Penicillin-binding protein 2	Beta-lactam-inducible penicillin-binding protein	Penicillin-binding protein 2'	-	Beta-lactam-inducible penicillin-binding protein	Beta-lactam-inducible penicillin-binding protein	Beta-lactam-inducible penicillin-binding protein	Beta-lactam-inducible penicillin-binding protein	NTF2-like N-terminal transpeptidase domain	-	ACAKHAOO_00229	492	1.263	0.587	1.221	0.984	1.354	2.15	2.08	1.675	2.306	1.283	1.241	1.376
ACAKHAOO_01065	6	1	2	1	19.9	265.1	400.567	-0.595506	-1.511	0.0040738	0.541505	DUF697 domain-containing protein	Cytoplasmic	Cytoplasmic	Cytoplasmic	Cytoplasmic	Cytoplasmic	No pathway	@Intracellular	No Cleavage Site	279808.SH1876	Staphylococcaceae			S	DUF697 domain-containing protein	Interferon-inducible GTPase 5	-	-	hypothetical protein	hypothetical protein	hypothetical protein	hypothetical protein	protein domain associated with	MULTISPECIES: DUF697 domain-containing protein [Staphylococcus]	ACAKHAOO_01065	31	1.304	0.868	1.318	0.879	1.53	1.502	1.518	1.013	1.762	1.483	1.499	1.74
ACAKHAOO_01884	23	3	5	3	10.6	273.267	413.233	-0.596647	-1.5122	0.148088	0.648032	hypothetical protein	Undefined	Unknown	Cytoplasmic	Membrane	Undefined	Sec-(SPI)	@N-terminally anchored (No CS)	No Cleavage Site	279808.SH1074	Staphylococcaceae	yfkI		S	Exported protein	-	-	-	hypothetical protein	hypothetical protein	hypothetical protein	hypothetical protein	gas vesicle protein	-	ACAKHAOO_01884	67	1.194	0.593	1.404	1.16	1.566	2.014	2.369	1.958	2.642	1.029	1.21	1.35
ACAKHAOO_00577	6	2	3	2	35	75.4	115.333	-0.613173	-1.52962	0.197586	0.662001	Phosphate acetyltransferase	Cytoplasmic	Cytoplasmic	Cytoplasmic	Cytoplasmic	Cytoplasmic	No pathway	@Intracellular	No Cleavage Site	279808.SH2404	Staphylococcaceae	pta	ko:K00625,ko:K02028,ko:K13788	C	Phosphotransacetylase	Phosphate acetyltransferase	Phosphate acetyltransferase	-	Phosphate acetyltransferase	Phosphate acetyltransferase	Phosphate acetyltransferase	Phosphate acetyltransferase	phosphate acetyltransferase activity	-	ACAKHAOO_00577	23	1.406	0.656	1.536	0.777	0.78	2.142	2.34	1.184	1.188	1.809	1.977	1.004
ACAKHAOO_01885	3	1	2	1	45.1	71.2667	109.367	-0.617874	-1.53461	0.14577	0.648032	UPF0761 protein	Surface	CytoplasmicMembrane	Membrane	Membrane	Membrane (SPI)	Sec-(SPI)	@Multi-transmembrane	No Cleavage Site	279808.SH1073	Staphylococcaceae	yihY	ko:K07058	S	Uncharacterized protein	Putative ribonuclease-like protein YfkH	-	-	hypothetical protein	hypothetical protein	hypothetical protein	hypothetical protein	Belongs to the UPF0761 family	MULTISPECIES: YihY/virulence factor BrkB family protein [Staphylococcus]	ACAKHAOO_01885	32	2.357	1.053	2.054	1.938	1.715	2.238	1.95	1.841	1.629	1.216	1.06	0.885
ACAKHAOO_02197	13	2	5	2	26.4	74.8	114.9	-0.619269	-1.5361	0.0381057	0.58301	Staphylococcal secretory antigen SsaA / CHAP domain-containing protein	Surface	Extracellular	Extracellular	Membrane	Extracellular (SPI)	Sec-(SPI)	@N-terminally anchored (with CS)	HEAHAAEQ	279808.SH0762	Staphylococcaceae	ssaA	ko:K01447,ko:K22409	S	CHAP domain-containing protein	Staphylococcal secretory antigen SsaA	CHAP domain protein	-	Staphylococcal secretory antigen SsaA	Staphylococcal secretory antigen SsaA	Staphylococcal secretory antigen SsaA	Staphylococcal secretory antigen SsaA	secretory antigen	-	ACAKHAOO_02197	136	1.713	1.067	1.996	1.429	1.664	1.605	1.871	1.339	1.559	1.199	1.397	1.165
ACAKHAOO_00796	53	18	107	18	36.1	11733	18064.3	-0.622563	-1.53961	0.0901528	0.586535	Glyceraldehyde-3-phosphate dehydrogenase 1	Cytoplasmic	Cytoplasmic	Cytoplasmic	Cytoplasmic	Cytoplasmic	No pathway	@Intracellular	No Cleavage Site	279808.SH2113	Staphylococcaceae	gap	ko:K00134	G	Glyceraldehyde-3-phosphate dehydrogenase	Glyceraldehyde-3-phosphate dehydrogenase 1	Glyceraldehyde-3-phosphate dehydrogenase 1	-	Glyceraldehyde-3-phosphate dehydrogenase 1	Glyceraldehyde-3-phosphate dehydrogenase 1	Glyceraldehyde-3-phosphate dehydrogenase 1	Glyceraldehyde-3-phosphate dehydrogenase 1	Belongs to the glyceraldehyde-3-phosphate dehydrogenase family	-	ACAKHAOO_00796	2504	1	0.614	1.506	0.694	1.049	1.627	2.451	1.13	1.708	1.439	2.168	1.511
ACAKHAOO_01397	4	2	3	2	49.9	209.267	322.867	-0.625596	-1.54285	0.0705664	0.58301	Aminoacyltransferase FemB	Cytoplasmic	Cytoplasmic	Cytoplasmic	Cytoplasmic	Cytoplasmic	No pathway	@Intracellular	No Cleavage Site	279808.SH1531	Staphylococcaceae	femB	ko:K11693,ko:K11694,ko:K11695,ko:K12554	V	Aminoacyltransferase	Aminoacyltransferase FemB	factor essential for expression of methicillin resistance	-	Aminoacyltransferase FemB	Aminoacyltransferase FemB	Aminoacyltransferase FemB	Aminoacyltransferase FemB	Methicillin resistance	-	ACAKHAOO_01397	82	1.446	0.693	1.495	1.069	1.321	2.087	2.159	1.544	1.907	1.352	1.398	1.235
ACAKHAOO_02502	44	13	37	13	32.9	2745.4	4314.97	-0.652333	-1.57171	0.154829	0.655745	Fructose-bisphosphate aldolase class 1	Cytoplasmic	Unknown	Cytoplasmic	Cytoplasmic	Cytoplasmic	No pathway	@Intracellular	No Cleavage Site	279808.SH0450	Staphylococcaceae	fda	ko:K01623	G	Fructose-bisphosphate aldolase class 1	Fructose-bisphosphate aldolase class 1	Fructose-bisphosphate aldolase class 1	aldolase, fructose-bisphosphate B [Source:NCBI gene;Acc:100515523]	Fructose-bisphosphate aldolase class 1	Fructose-bisphosphate aldolase class 1	Fructose-bisphosphate aldolase class 1	Fructose-bisphosphate aldolase class 1	Belongs to the class I fructose-bisphosphate aldolase family	-	ACAKHAOO_02502	941	1.084	0.458	1.154	0.636	1.053	2.369	2.522	1.391	2.302	1.704	1.813	1.655
ACAKHAOO_01588	4	1	3	1	41.7	16.6	26.1	-0.652867	-1.57229	0.0751042	0.58301	Chaperone protein DnaJ	Cytoplasmic	Cytoplasmic	Cytoplasmic	Cytoplasmic	Cytoplasmic	No pathway	@Intracellular	No Cleavage Site	279808.SH1337	Staphylococcaceae	dnaJ	ko:K03686	O	Chaperone protein DnaJ	Chaperone protein DnaJ	Putative chaperone DnaJ	DnaJ heat shock protein family (Hsp40) member A3b [Source:ZFIN;Acc:ZDB-GENE-040115-3]	Chaperone protein DnaJ	Chaperone protein DnaJ	Chaperone protein DnaJ	Chaperone protein DnaJ	ATP binding to DnaK triggers the release of the substrate protein, thus completing the reaction cycle. Several rounds of ATP-dependent interactions between DnaJ, DnaK and GrpE are required for fully efficient folding. Also involved, together with DnaK and GrpE, in the DNA replication of plasmids through activation of initiation proteins	-	ACAKHAOO_01588	80	1.798	0.877	1.971	1.475	1.503	2.049	2.247	1.682	1.713	1.218	1.336	1.019
ACAKHAOO_01594	36	3	3	3	9.1	156.7	251.167	-0.68064	-1.60285	0.128808	0.623948	30S ribosomal protein S20	Cytoplasmic	Cytoplasmic	Extracellular	Cytoplasmic	Cytoplasmic	No pathway	@Intracellular	No Cleavage Site	279808.SH1331	Staphylococcaceae	rpsT	ko:K02968	J	30S ribosomal protein S20	30S ribosomal protein S20	30S ribosomal protein S20	-	30S ribosomal protein S20	30S ribosomal protein S20	30S ribosomal protein S20	30S ribosomal protein S20	Binds directly to 16S ribosomal RNA	-	ACAKHAOO_01594	61	2.153	0.86	1.591	1.173	1.117	2.504	1.85	1.364	1.299	1.835	1.357	0.953
ACAKHAOO_00032	8	2	3	2	22.8	257.167	421.433	-0.712601	-1.63876	0.148507	0.648032	Pyrrolidone-carboxylate peptidase	Cytoplasmic	Cytoplasmic	Cytoplasmic	Cytoplasmic	Cytoplasmic	No pathway	@Intracellular	No Cleavage Site	279808.SH0293	Staphylococcaceae	pcp	ko:K01304	O	Pyrrolidone-carboxylate peptidase	Pyrrolidone-carboxylate peptidase	Pyrrolidone-carboxylate peptidase	-	Pyrrolidone-carboxylate peptidase	Pyrrolidone-carboxylate peptidase	Pyrrolidone-carboxylate peptidase	Pyrrolidone-carboxylate peptidase	Removes 5-oxoproline from various penultimate amino acid residues except L-proline	-	ACAKHAOO_00032	91	1.352	0.497	1.721	0.973	0.975	2.719	3.461	1.956	1.96	1.39	1.769	1.002
ACAKHAOO_01875	39	5	14	5	18.7	470.667	774.267	-0.718125	-1.64504	0.0335528	0.58301	Uncharacterized protein SH1084	Cytoplasmic	Cytoplasmic	Cytoplasmic	Cytoplasmic	Cytoplasmic	No pathway	@Intracellular	No Cleavage Site	279808.SH1084	Staphylococcaceae	yhbO	ko:K05520	S	Uncharacterized protein SSP0918	Uncharacterized protein SH1084	Uncharacterized protein SAV1875	-	putative protein	putative protein	putative protein	putative protein	Intracellular protease	-	ACAKHAOO_01875	369	1.248	0.666	1.494	0.833	1.369	1.873	2.243	1.25	2.055	1.498	1.794	1.643
ACAKHAOO_00497	6	2	2	2	53.9	68.5667	113.267	-0.724144	-1.65192	0.41079	0.802043	Cysteine--tRNA ligase	Cytoplasmic	Cytoplasmic	Cytoplasmic	Cytoplasmic	Cytoplasmic	No pathway	@Intracellular	No Cleavage Site	279808.SH2479	Staphylococcaceae	cysS	ko:K01883,ko:K15526	J	Cysteine--tRNA ligase	Cysteine--tRNA ligase	Cysteinyl-tRNA synthetase	cysteinyl-tRNA synthetase 2, mitochondrial [Source:HGNC Symbol;Acc:HGNC:25695]	Cysteine--tRNA ligase	Cysteine--tRNA ligase	Cysteine--tRNA ligase	Cysteine--tRNA ligase	Belongs to the class-I aminoacyl-tRNA synthetase family	-	ACAKHAOO_00497	61	2.631	0.728	2.406	1.789	0.776	3.612	3.303	2.456	1.065	1.47	1.345	0.433
ACAKHAOO_01752	11	2	3	2	320.2	78.0333	130.5	-0.741887	-1.67236	0.102047	0.609456	Extracellular matrix-binding protein ebh / Signal peptide protein, YSIRK family / DUF1542	Surface	Cellwall	Extracellular	Cell Wall	Cell Wall (SPI)	Sec-(SPI)	@LPxTG Cell-wall anchored	Found LPxTG motif: LPNTG	279808.SH1166	Staphylococcaceae		ko:K21449	D	Signal peptide protein, YSIRK family	Extracellular matrix-binding protein EbhA	-	-	Extracellular matrix-binding protein ebh	Extracellular matrix-binding protein ebh	Extracellular matrix-binding protein ebh	Extracellular matrix-binding protein ebh	Domain of Unknown Function (DUF1542)	DUF1542 domain-containing protein [Staphylococcus haemolyticus]	ACAKHAOO_01752	63	2.109	0.873	2.364	1.655	1.428	2.417	2.709	1.896	1.636	1.275	1.429	0.863
ACAKHAOO_02021	11	1	2	1	14.6	55.9	95.0333	-0.765585	-1.70006	0.0506128	0.58301	ATP synthase epsilon chain	Cytoplasmic	Cytoplasmic	Cytoplasmic	Cytoplasmic	Cytoplasmic	No pathway	@Intracellular	No Cleavage Site	279808.SH0933	Staphylococcaceae	atpC	ko:K02114	C	ATP synthase epsilon chain	ATP synthase epsilon chain	ATP synthase epsilon chain	-	ATP synthase epsilon chain	ATP synthase epsilon chain	ATP synthase epsilon chain	ATP synthase epsilon chain	Produces ATP from ADP in the presence of a proton gradient across the membrane	-	ACAKHAOO_02021	100	1.277	0.71	1.709	0.665	1.051	1.797	2.406	0.936	1.48	1.921	2.572	1.581
ACAKHAOO_00904	15	4	9	4	30.3	539.233	937.333	-0.797653	-1.73827	0.025972	0.58301	Methionine-binding lipoprotein MetQ	Surface	CytoplasmicMembrane	Cytoplasmic	Extracellular	Surface (SPII)	Sec-(SPII)	@Lipid anchored	VVLAACG	279808.SH2045	Staphylococcaceae	metQ	ko:K02072,ko:K02073	M	Lipoprotein	Methionine-binding lipoprotein MetQ	Pheromone cOB1/lipoprotein, YaeC family	-	Methionine-binding lipoprotein MetQ	Methionine-binding lipoprotein MetQ	Methionine-binding lipoprotein MetQ	Methionine-binding lipoprotein MetQ	Belongs to the nlpA lipoprotein family	-	ACAKHAOO_00904	184	1.608	0.659	1.286	0.872	1.505	2.44	1.951	1.322	2.283	1.846	1.476	1.727
ACAKHAOO_01422	5	2	2	2	44.7	58.4	104.2	-0.835315	-1.78425	0.000192675	0.0832357	TelA-like protein	Cytoplasmic	Unknown	Cytoplasmic	Cytoplasmic	Cytoplasmic	No pathway	@Intracellular	No Cleavage Site	279808.SH1505	Staphylococcaceae	yaaN		P	TelA-like protein	TelA-like protein SH1505	-	-	TelA-like protein	TelA-like protein	TelA-like protein	TelA-like protein	Belongs to the TelA family	-	ACAKHAOO_01422	27	1.769	0.933	1.786	0.972	1.629	1.896	1.914	1.041	1.745	1.821	1.838	1.677
ACAKHAOO_00061	28	2	2	2	12.6	75.5667	141.067	-0.900555	-1.86678	0.066807	0.58301	Glycine cleavage system H-like protein	Cytoplasmic	Cytoplasmic	Cytoplasmic	Cytoplasmic	Cytoplasmic	No pathway	@Intracellular	No Cleavage Site	279808.SH0266	Staphylococcaceae	gcdH		E	Glycine cleavage system protein H	Glycine cleavage system H-like protein	GLYCINE CLEAVAGE SYSTEM H PROTEIN	-	Glycine cleavage system H-like protein	Glycine cleavage system H-like protein	Glycine cleavage system H-like protein	Glycine cleavage system H-like protein	Glycine cleavage H-protein	-	ACAKHAOO_00061	46	1.556	0.533	1.343	0.893	1.629	2.919	2.52	1.675	3.055	1.743	1.504	1.824
ACAKHAOO_00798	24	5	21	5	27.4	1517.17	2962.1	-0.965241	-1.95239	0.119375	0.623948	Triosephosphate isomerase	Cytoplasmic	Cytoplasmic	Cytoplasmic	Cytoplasmic	Cytoplasmic	No pathway	@Intracellular	No Cleavage Site	279808.SH2111	Staphylococcaceae	tpiA	ko:K00927,ko:K01803	G	Triosephosphate isomerase	Triosephosphate isomerase	Triosephosphate isomerase	triosephosphate isomerase 1 [Source:MGI Symbol;Acc:MGI:98797]	Triosephosphate isomerase	Triosephosphate isomerase	Triosephosphate isomerase	Triosephosphate isomerase	Involved in the gluconeogenesis. Catalyzes stereospecifically the conversion of dihydroxyacetone phosphate (DHAP) to D-glyceraldehyde-3-phosphate (G3P)	-	ACAKHAOO_00798	579	0.999	0.367	1.681	0.499	0.961	2.726	4.586	1.361	2.622	2.004	3.371	1.927
ACAKHAOO_02131	6	2	2	2	35	481.933	1085.17	-1.17101	-2.25169	0.97918	0.998571	DNA-directed RNA polymerase subunit alpha	Cytoplasmic	Cytoplasmic	Cytoplasmic	Cytoplasmic	Cytoplasmic	No pathway	@Intracellular	No Cleavage Site	279808.SH0828	Staphylococcaceae	rpoA	ko:K03040	K	DNA-directed RNA polymerase subunit alpha	DNA-directed RNA polymerase subunit alpha	DNA-directed RNA polymerase subunit alpha	-	DNA-directed RNA polymerase subunit alpha	DNA-directed RNA polymerase subunit alpha	DNA-directed RNA polymerase subunit alpha	DNA-directed RNA polymerase subunit alpha	DNA-dependent RNA polymerase catalyzes the transcription of DNA into RNA using the four ribonucleoside triphosphates as substrates	-	ACAKHAOO_02131	57	3.759	0.343	0.437	0.579	0.132	10.95	1.273	1.687	0.386	6.493	0.755	0.229
[truncated: 10 more columns]
